# Supplementary material for: PIEZO1 mechanical insensitivity in generalized lymphatic dysplasia with the potential for pharmacological rescue
Source: iScience. 2025 Jul 15;28(8):113110. doi: 10.1016/j.isci.2025.113110 (PMC12337661; doi:10.1016/j.isci.2025.113110)
Supplement: Data S1. Original data for laboratory results [file mmc2.xlsx]

## Sheet: Figure 2b
WT				I2270T
time, ms	current, pA			time, ms	current, pA				cell1	cell2	cell3	cell4	cell5	cell6	cell7	cell8	cell9	cell10	cell11	Mean	S.D.
99.8	0.96494			100.6	-10.8643			WT	-24.9792	-98.7493	-576.996	-206.795	-369.21	-45.6352	-520.126	-72.147	-17.7727	-363.533	-182.176	-225.284	201.886
100	0.69028			100.8	-11.1694			I2270T	-12.8561	-2.81317	-1.04065	-2.68799								-4.84947	5.39849
100.2	-0.10318			101	-10.9558
100.4	0.04941			101.2	-11.4441
100.6	0.3851			101.4	-11.1694
100.8	0.87338			101.6	-11.2915
101	-0.01163			101.8	-11.6882
101.2	0.69028			102	-11.7798
101.4	0.32407			102.2	-13.3362
101.6	0.11044			102.4	-12.4817
101.8	0.41562			102.6	-12.7869
102	-0.34732			102.8	-12.1765
102.2	-0.28628			103	-11.7493
102.4	0.11044			103.2	-10.9558
102.6	0.01889			103.4	-12.1765
102.8	-0.40835			103.6	-11.6272
103	-0.19473			103.8	-11.6882
103.2	-0.10318			104	-11.8103
103.4	0.14096			104.2	-12.146
103.6	0.41562			104.4	-11.6272
103.8	0.07993			104.6	-11.5356
104	-0.40835			104.8	-11.6882
104.2	-0.43887			105	-12.1765
104.4	-0.43887			105.2	-11.9629
104.6	-0.62198			105.4	-12.5122
104.8	-0.16421			105.6	-12.1765
105	-1.20181			105.8	-13.031
105.2	-0.8356			106	-13.3362
105.4	0.01889			106.2	-11.4746
105.6	-0.07266			106.4	-12.2986
105.8	0.202			106.6	-12.8174
106	-0.59146			106.8	-12.7869
106.2	-0.53042			107	-13.794
106.4	-0.37784			107.2	-11.9019
106.6	-0.53042			107.4	-11.1999
106.8	0.07993			107.6	-11.5967
107	0.202			107.8	-11.261
107.2	-0.77457			108	-11.0474
107.4	-0.74405			108.2	-11.0168
107.6	-1.01871			108.4	-10.6506
107.8	-0.34732			108.6	-10.6506
108	-0.53042			108.8	-11.0168
108.2	-0.74405			109	-10.5896
108.4	-0.62198			109.2	-10.6812
108.6	-0.34732			109.4	-11.1084
108.8	-0.37784			109.6	-11.1389
109	-0.46939			109.8	-10.6201
109.2	-0.74405			110	-10.2234
109.4	0.26303			110.2	-10.9558
109.6	-0.56094			110.4	-11.2305
109.8	-0.65249			110.6	-10.8032
110	0.07993			110.8	-10.0403
110.2	-0.40835			111	-11.261
110.4	0.14096			111.2	-10.7422
110.6	-0.43887			111.4	-11.1999
110.8	-0.01163			111.6	-11.4136
111	-0.68301			111.8	-10.9863
111.2	-0.62198			112	-11.6882
111.4	-0.3168			112.2	-13.1226
111.6	-0.65249			112.4	-13.2752
111.8	-0.07266			112.6	-12.9395
112	-0.28628			112.8	-12.4817
112.2	-0.59146			113	-12.4207
112.4	-0.28628			113.2	-12.3291
112.6	0.11044			113.4	-12.5427
112.8	-0.28628			113.6	-12.085
113	-0.34732			113.8	-12.5122
113.2	-0.77457			114	-12.7869
113.4	-0.22525			114.2	-12.8174
113.6	0.01889			114.4	-12.6343
113.8	-0.16421			114.6	-12.6648
114	0.35459			114.8	-11.5967
114.2	-0.22525			115	-11.1694
114.4	0.01889			115.2	-11.0474
114.6	-0.22525			115.4	-10.8948
114.8	0.202			115.6	-10.7727
115	0.29355			115.8	-10.7422
115.2	-0.10318			116	-11.2305
115.4	0.32407			116.2	-10.8032
115.6	-0.04214			116.4	-10.9253
115.8	0.35459			116.6	-10.7422
116	-0.65249			116.8	-10.6201
116.2	-0.34732			117	-11.4136
116.4	-0.59146			117.2	-10.3455
116.6	0.14096			117.4	-10.2234
116.8	0.3851			117.6	-10.5591
117	0.3851			117.8	-10.6506
117.2	0.47666			118	-10.7422
117.4	0.01889			118.2	-10.498
117.6	0.11044			118.4	-11.1694
117.8	0.17148			118.6	-10.2539
118	0.23251			118.8	-11.5051
118.2	0.9039			119	-11.3525
118.4	0.41562			119.2	-11.3831
118.6	-0.37784			119.4	-11.322
118.8	1.08701			119.6	-10.9253
119	0.14096			119.8	-11.0168
119.2	0.01889			120	-11.1389
119.4	0.07993			120.2	-10.9253
119.6	0.44614			120.4	-11.0474
119.8	0.65976			120.6	-10.9253
120	0.53769			120.8	-10.376
120.2	0.53769			121	-10.9863
120.4	0.59873			121.2	-10.9558
120.6	0.11044			121.4	-11.1389
120.8	0.11044			121.6	-10.9253
121	0.3851			121.8	-10.9863
121.2	-0.01163			122	-11.5662
121.4	0.3851			122.2	-10.498
121.6	-0.10318			122.4	-10.5591
121.8	0.7208			122.6	-10.8643
122	0.29355			122.8	-10.2234
122.2	-0.01163			123	-10.6506
122.4	-0.16421			123.2	-10.8643
122.6	-0.19473			123.4	-10.5591
122.8	0.29355			123.6	-10.7727
123	-0.46939			123.8	-10.9558
123.2	0.23251			124	-11.5051
123.4	-0.16421			124.2	-11.2915
123.6	-0.25577			124.4	-11.0474
123.8	0.07993			124.6	-11.261
124	-0.1337			124.8	-10.8643
124.2	-0.19473			125	-10.7117
124.4	-0.22525			125.2	-11.2915
124.6	0.202			125.4	-10.7727
124.8	-0.10318			125.6	-11.1694
125	-0.28628			125.8	-11.6882
125.2	-0.74405			126	-12.97
125.4	-0.22525			126.2	-12.5122
125.6	-0.71353			126.4	-10.9253
125.8	-0.16421			126.6	-11.0168
126	-0.80508			126.8	-11.5967
126.2	0.07993			127	-11.1999
126.4	-0.62198			127.2	-11.1999
126.6	-0.3168			127.4	-11.2915
126.8	-0.34732			127.6	-11.4136
127	-0.10318			127.8	-11.9019
127.2	-0.37784			128	-11.1389
127.4	-0.25577			128.2	-11.4136
127.6	-0.59146			128.4	-12.3596
127.8	0.01889			128.6	-12.0239
128	-0.74405			128.8	-11.2915
128.2	-0.49991			129	-10.5896
128.4	-0.19473			129.2	-10.8032
128.6	-0.37784			129.4	-10.6506
128.8	-0.92715			129.6	-10.5286
129	-0.92715			129.8	-10.8032
129.2	-0.07266			130	-10.376
129.4	-1.3544			130.2	-10.498
129.6	-0.34732			130.4	-10.498
129.8	-0.77457			130.6	-10.7727
130	-0.28628			130.8	-10.9558
130.2	-0.53042			131	-10.6506
130.4	-0.65249			131.2	-10.6812
130.6	-0.56094			131.4	-10.7727
130.8	-0.3168			131.6	-10.6812
131	0.47666			131.8	-9.97925
131.2	-0.46939			132	-9.39941
131.4	-0.49991			132.2	-10.0708
131.6	-0.59146			132.4	-10.4675
131.8	-0.07266			132.6	-10.2234
132	-0.22525			132.8	-10.1013
132.2	-0.16421			133	-10.437
132.4	0.07993			133.2	-10.4675
132.6	0.04941			133.4	-10.2234
132.8	-1.11026			133.6	-10.2539
133	-0.62198			133.8	-10.1013
133.2	0.14096			134	-10.376
133.4	0.04941			134.2	-11.8103
133.6	-0.1337			134.4	-11.2305
133.8	-0.28628			134.6	-11.322
134	-0.3168			134.8	-10.6506
134.2	-0.40835			135	-11.8713
134.4	-0.62198			135.2	-11.7493
134.6	-0.07266			135.4	-11.2305
134.8	0.01889			135.6	-11.5967
135	-0.37784			135.8	-10.9558
135.2	-0.43887			136	-10.8032
135.4	-0.71353			136.2	-11.5356
135.6	-0.77457			136.4	-10.6506
135.8	-0.46939			136.6	-10.6201
136	-0.8356			136.8	-10.7727
136.2	-0.3168			137	-10.498
136.4	-0.98819			137.2	-10.4675
136.6	-0.98819			137.4	-10.9253
136.8	-0.80508			137.6	-9.82666
137	-1.50699			137.8	-10.8948
137.2	-0.43887			138	-10.8948
137.4	0.14096			138.2	-11.8103
137.6	0.14096			138.4	-11.5051
137.8	-0.49991			138.6	-11.2915
138	0.59873			138.8	-12.3901
138.2	-0.56094			139	-12.8479
138.4	0.11044			139.2	-12.3901
138.6	-0.19473			139.4	-12.7258
138.8	0.14096			139.6	-13.855
139	-0.04214			139.8	-13.2752
139.2	-0.28628			140	-13.6719
139.4	0.23251			140.2	-12.6648
139.6	0.01889			140.4	-13.3362
139.8	0.07993			140.6	-13.6108
140	-0.37784			140.8	-13.1226
140.2	-0.07266			141	-13.3057
140.4	0.44614			141.2	-13.5498
140.6	0.7208			141.4	-13.9771
140.8	-0.37784			141.6	-14.4348
141	-0.25577			141.8	-13.6108
141.2	0.29355			142	-14.3738
141.4	-0.59146			142.2	-13.7329
141.6	-0.07266			142.4	-13.5193
141.8	-0.43887			142.6	-13.6719
142	-0.25577			142.8	-14.4959
142.2	0.202			143	-13.7024
142.4	0.14096			143.2	-13.916
142.6	0.41562			143.4	-12.1765
142.8	0.35459			143.6	-11.5967
143	-0.07266			143.8	-12.8784
143.2	-0.74405			144	-13.3667
143.4	0.17148			144.2	-13.5803
143.6	-0.1337			144.4	-13.794
143.8	-0.65249			144.6	-13.4277
144	-0.07266			144.8	-13.5803
144.2	-0.43887			145	-13.1836
144.4	-0.59146			145.2	-13.092
144.6	-0.59146			145.4	-13.3362
144.8	-0.19473			145.6	-13.7024
145	-0.01163			145.8	-13.0615
145.2	-0.49991			146	-13.6719
145.4	-0.37784			146.2	-13.5193
145.6	-0.22525			146.4	-13.031
145.8	-0.19473			146.6	-13.2141
146	-0.3168			146.8	-13.5193
146.2	0.14096			147	-12.8784
146.4	-0.25577			147.2	-12.8479
146.6	0.01889			147.4	-12.4817
146.8	-0.86612			147.6	-11.4746
147	0.29355			147.8	-12.146
147.2	0.202			148	-12.4512
147.4	-0.68301			148.2	-12.7258
147.6	-0.3168			148.4	-13.2141
147.8	-0.25577			148.6	-13.3667
148	-0.59146			148.8	-12.7563
148.2	-0.19473			149	-12.7869
148.4	-0.16421			149.2	-13.794
148.6	-0.22525			149.4	-13.5193
148.8	-0.3168			149.6	-13.4888
149	-0.68301			149.8	-13.1226
149.2	-0.1337			150	-11.9019
149.4	0.04941			150.2	-11.6882
149.6	-0.43887			150.4	-12.6648
149.8	-0.77457			150.6	-13.0005
150	-0.40835			150.8	-12.7869
150.2	-0.56094			151	-13.4277
150.4	-0.65249			151.2	-12.2986
150.6	-0.07266			151.4	-12.2681
150.8	-0.86612			151.6	-13.0615
151	-0.98819			151.8	-12.2376
151.2	-0.46939			152	-12.8174
151.4	-0.40835			152.2	-11.8103
151.6	-1.17129			152.4	-11.7493
151.8	-0.16421			152.6	-12.6038
152	-0.8356			152.8	-13.0005
152.2	-0.86612			153	-13.1226
152.4	-0.10318			153.2	-12.5732
152.6	-0.56094			153.4	-11.7188
152.8	-0.92715			153.6	-11.7798
153	-0.3168			153.8	-12.4207
153.2	-0.07266			154	-11.4441
153.4	-0.43887			154.2	-12.3596
153.6	-0.37784			154.4	-12.3596
153.8	-0.34732			154.6	-12.6953
154	-0.37784			154.8	-12.2986
154.2	-0.28628			155	-12.3291
154.4	-0.28628			155.2	-12.6038
154.6	-0.46939			155.4	-12.1765
154.8	-0.43887			155.6	-12.5122
155	-0.53042			155.8	-12.2681
155.2	-0.59146			156	-12.6038
155.4	-0.28628			156.2	-12.1765
155.6	0.3851			156.4	-12.6038
155.8	-0.1337			156.6	-12.6953
156	-0.68301			156.8	-11.261
156.2	0.32407			157	-13.0615
156.4	0.35459			157.2	-13.0005
156.6	-0.3168			157.4	-13.3667
156.8	-0.53042			157.6	-13.4888
157	-0.46939			157.8	-13.1531
157.2	0.35459			158	-13.0615
157.4	-0.07266			158.2	-13.3667
157.6	-0.01163			158.4	-11.6272
157.8	0.44614			158.6	-12.2986
158	0.32407			158.8	-12.5427
158.2	-0.16421			159	-12.97
158.4	0.3851			159.2	-11.9934
158.6	0.29355			159.4	-13.1531
158.8	0.202			159.6	-12.085
159	0.01889			159.8	-12.6038
159.2	-0.49991			160	-12.6038
159.4	0.07993			160.2	-13.1226
159.6	0.202			160.4	-12.6343
159.8	-0.10318			160.6	-12.4817
160	-0.01163			160.8	-12.7563
160.2	-0.1337			161	-13.031
160.4	-0.46939			161.2	-12.4207
160.6	-0.16421			161.4	-13.1531
160.8	-0.01163			161.6	-12.2376
161	0.23251			161.8	-13.3972
161.2	-0.28628			162	-12.7258
161.4	-0.25577			162.2	-13.1226
161.6	-0.10318			162.4	-12.2681
161.8	0.11044			162.6	-13.7329
162	-0.04214			162.8	-13.4582
162.2	-0.34732			163	-13.4277
162.4	0.11044			163.2	-12.97
162.6	-0.22525			163.4	-12.6648
162.8	0.202			163.6	-12.97
163	-0.22525			163.8	-13.031
163.2	0.04941			164	-13.3972
163.4	-0.37784			164.2	-13.2446
163.6	-0.10318			164.4	-13.3057
163.8	-0.53042			164.6	-13.4582
164	-0.10318			164.8	-13.6108
164.2	-0.59146			165	-13.6414
164.4	-0.53042			165.2	-13.031
164.6	-1.32388			165.4	-13.3362
164.8	-1.07974			165.6	-12.4207
165	-0.25577			165.8	-10.9863
165.2	-0.34732			166	-10.7727
165.4	-0.40835			166.2	-11.0474
165.6	-1.50699			166.4	-12.4817
165.8	-0.74405			166.6	-12.3901
166	-0.43887			166.8	-11.1389
166.2	-1.11026			167	-11.6577
166.4	-0.25577			167.2	-12.2376
166.6	-0.37784			167.4	-12.0544
166.8	-1.01871			167.6	-12.146
167	-0.53042			167.8	-11.9934
167.2	-1.20181			168	-12.3596
167.4	-0.62198			168.2	-12.5732
167.6	-0.43887			168.4	-12.2376
167.8	-0.46939			168.6	-12.7258
168	-0.16421			168.8	-13.3362
168.2	-0.89664			169	-12.4817
168.4	-1.29336			169.2	-11.5967
168.6	-0.22525			169.4	-11.7493
168.8	-0.53042			169.6	-12.0239
169	-0.16421			169.8	-12.2986
169.2	-0.25577			170	-12.6648
169.4	-0.98819			170.2	-12.6038
169.6	0.01889			170.4	-12.9395
169.8	0.17148			170.6	-12.9395
170	-0.22525			170.8	-12.6953
170.2	-0.46939			171	-12.6953
170.4	-0.34732			171.2	-13.0005
170.6	-0.34732			171.4	-13.1836
170.8	-0.65249			171.6	-13.6108
171	-0.49991			171.8	-12.6648
171.2	-0.40835			172	-13.031
171.4	-0.28628			172.2	-13.7024
171.6	-0.95767			172.4	-12.8784
171.8	-0.19473			172.6	-12.8479
172	-0.77457			172.8	-13.0005
172.2	-0.8356			173	-13.6719
172.4	-0.43887			173.2	-13.855
172.6	-0.01163			173.4	-14.0381
172.8	-0.71353			173.6	-13.5498
173	-0.1337			173.8	-13.2141
173.2	-0.74405			174	-13.8855
173.4	-0.10318			174.2	-14.1296
173.6	0.26303			174.4	-12.9089
173.8	0.11044			174.6	-12.7258
174	0.29355			174.8	-11.6882
174.2	-0.40835			175	-11.4746
174.4	-0.56094			175.2	-11.4136
174.6	-0.34732			175.4	-11.9019
174.8	-0.01163			175.6	-11.6882
175	-0.01163			175.8	-11.0779
175.2	-0.10318			176	-11.322
175.4	-0.04214			176.2	-11.1084
175.6	-0.43887			176.4	-10.8032
175.8	-0.46939			176.6	-11.1999
176	0.35459			176.8	-11.2915
176.2	-0.34732			177	-10.7727
176.4	-0.22525			177.2	-9.70459
176.6	-0.37784			177.4	-10.3149
176.8	-0.07266			177.6	-10.5591
177	-0.25577			177.8	-10.4675
177.2	-0.19473			178	-11.0474
177.4	-0.01163			178.2	-9.39941
177.6	0.23251			178.4	-10.4675
177.8	-0.04214			178.6	-10.9253
178	-0.01163			178.8	-10.7727
178.2	0.07993			179	-11.4136
178.4	-0.19473			179.2	-11.0779
178.6	0.11044			179.4	-11.0168
178.8	0.202			179.6	-10.5896
179	0.14096			179.8	-10.4065
179.2	-0.1337			180	-10.5286
179.4	-0.25577			180.2	-10.9558
179.6	0.11044			180.4	-10.9863
179.8	-0.07266			180.6	-10.437
180	0.14096			180.8	-10.2234
180.2	0.50717			181	-9.82666
180.4	-0.28628			181.2	-10.6812
180.6	0.29355			181.4	-9.73511
180.8	-0.3168			181.6	-10.0403
181	-0.19473			181.8	-10.4675
181.2	-0.46939			182	-11.0168
181.4	0.202			182.2	-10.2234
181.6	0.75131			182.4	-11.5051
181.8	0.29355			182.6	-11.4136
182	-0.10318			182.8	-10.5896
182.2	0.47666			183	-10.3149
182.4	0.32407			183.2	-11.2305
182.6	-0.3168			183.4	-11.6882
182.8	0.04941			183.6	-11.8408
183	0.41562			183.8	-11.9629
183.2	0.07993			184	-11.8713
183.4	-0.10318			184.2	-11.3525
183.6	0.11044			184.4	-11.7798
183.8	-0.01163			184.6	-12.0239
184	-0.71353			184.8	-11.9629
184.2	-0.46939			185	-11.8408
184.4	-1.01871			185.2	-11.8103
184.6	-0.62198			185.4	-11.1999
184.8	-0.37784			185.6	-11.5051
185	-0.3168			185.8	-11.4746
185.2	-0.01163			186	-12.146
185.4	-0.65249			186.2	-14.0076
185.6	-0.28628			186.4	-12.1765
185.8	-0.62198			186.6	-10.8337
186	-0.56094			186.8	-10.8948
186.2	0.53769			187	-10.9558
186.4	-0.43887			187.2	-11.8408
186.6	-1.5375			187.4	-11.7493
186.8	-0.19473			187.6	-12.0544
187	-1.04922			187.8	-12.2376
187.2	-0.68301			188	-11.5967
187.4	-0.65249			188.2	-12.3291
187.6	-0.49991			188.4	-13.1226
187.8	-0.53042			188.6	-13.2141
188	-1.29336			188.8	-12.7563
188.2	-1.04922			189	-12.7258
188.4	-0.8356			189.2	-12.2986
188.6	-0.62198			189.4	-12.1765
188.8	-0.65249			189.6	-12.7869
189	-1.01871			189.8	-12.4512
189.2	-1.01871			190	-12.2376
189.4	-1.17129			190.2	-13.2752
189.6	-0.77457			190.4	-12.3901
189.8	-0.77457			190.6	-12.6343
190	-0.3168			190.8	-12.8174
190.2	-1.14078			191	-12.0239
190.4	-0.46939			191.2	-12.1155
190.6	-0.56094			191.4	-11.5051
190.8	-0.37784			191.6	-12.1765
191	-0.53042			191.8	-11.4441
191.2	-0.77457			192	-11.9324
191.4	-0.46939			192.2	-12.2681
191.6	-0.10318			192.4	-12.3901
191.8	-0.37784			192.6	-13.092
192	0.44614			192.8	-12.2681
192.2	-0.19473			193	-11.9019
192.4	-0.92715			193.2	-12.5732
192.6	-0.28628			193.4	-13.1531
192.8	-0.53042			193.6	-13.1531
193	-0.59146			193.8	-13.2141
193.2	-0.74405			194	-12.4512
193.4	-0.19473			194.2	-12.3901
193.6	0.01889			194.4	-13.0005
193.8	-0.37784			194.6	-12.8784
194	0.01889			194.8	-12.6038
194.2	0.04941			195	-12.8479
194.4	-2.60562			195.2	-12.207
194.6	-6.81705			195.4	-13.2141
194.8	-7.64102			195.6	-13.4582
195	-9.8688			195.8	-13.1531
195.2	-22.381			196	-13.3362
195.4	-39.2572			196.2	-12.2986
195.6	-47.9242			196.4	-11.9019
195.8	-67.425			196.6	-12.3291
196	-80.3339			196.8	-12.0544
196.2	-85.3388			197	-12.1155
196.4	-90.4657			197.2	-10.5286
196.6	-92.2052			197.4	-11.6577
196.8	-108.166			197.6	-10.5286
197	-125.805			197.8	-10.8948
197.2	-141.186			198	-10.4675
197.4	-154.247			198.2	-10.4065
197.6	-158.764			198.4	-10.2539
197.8	-169.048			198.6	-10.5286
198	-182.446			198.8	-10.1623
198.2	-198.895			199	-10.2234
198.4	-222.149			199.2	-9.79614
198.6	-227.184			199.4	-10.498
198.8	-235.18			199.6	-10.0403
199	-245.587			199.8	-10.437
199.2	-267.163			200	-9.85718
199.4	-288.952			200.2	-9.61304
199.6	-291.882			200.4	-8.91113
199.8	-298.87			200.6	-8.97217
200	-308.85			200.8	-9.52148
200.2	-312.176			201	-9.30786
200.4	-318.951			201.2	-9.09424
200.6	-331.188			201.4	-8.91113
200.8	-332.043			201.6	-8.88062
201	-334.271			201.8	-10.3455
201.2	-342.663			202	-9.39941
201.4	-347.393			202.2	-9.552
201.6	-345.196			202.4	-9.67407
201.8	-336.315			202.6	-9.67407
202	-347.912			202.8	-9.64355
202.2	-348.828			203	-8.8501
202.4	-352.398			203.2	-9.49097
202.6	-356.64			203.4	-9.64355
202.8	-359.844			203.6	-9.42993
203	-359.509			203.8	-9.30786
203.2	-365.215			204	-8.72803
203.4	-362.988			204.2	-9.00269
203.6	-359.081			204.4	-8.63647
203.8	-363.354			204.6	-9.82666
204	-363.568			204.8	-9.24683
204.2	-363.964			205	-9.06372
204.4	-361.92			205.2	-9.39941
204.6	-364.483			205.4	-9.00269
204.8	-369.457			205.6	-9.06372
205	-361.309			205.8	-10.0403
205.2	-361.798			206	-9.49097
205.4	-360.882			206.2	-8.66699
205.6	-358.868			206.4	-8.54492
205.8	-360.394			206.6	-8.78906
206	-359.753			206.8	-9.15527
206.2	-365.49			207	-9.00269
206.4	-354.29			207.2	-9.0332
206.6	-350.323			207.4	-8.81958
206.8	-350.659			207.6	-7.90405
207	-346.05			207.8	-9.12476
207.2	-345.562			208	-8.91113
207.4	-332.684			208.2	-8.88062
207.6	-344.219			208.4	-9.00269
207.8	-342.877			208.6	-9.00269
208	-333.752			208.8	-9.3689
208.2	-334.637			209	-9.64355
208.4	-328.839			209.2	-9.24683
208.6	-326.977			209.4	-9.58252
208.8	-331.219			209.6	-8.72803
209	-328.869			209.8	-9.24683
209.2	-327.679			210	-8.8501
209.4	-323.956			210.2	-9.30786
209.6	-310.436			210.4	-9.61304
209.8	-309.673			210.6	-9.06372
210	-320.599			210.8	-8.97217
210.2	-322.582			211	-7.62939
210.4	-325.909			211.2	-8.36182
210.6	-330.425			211.4	-8.94165
210.8	-321.087			211.6	-8.75854
211	-308.819			211.8	-9.30786
211.2	-310.101			212	-9.06372
211.4	-306.103			212.2	-9.61304
211.6	-314.77			212.4	-9.46045
211.8	-317.517			212.6	-8.8501
212	-319.439			212.8	-8.72803
212.2	-318.554			213	-8.72803
212.4	-322.613			213.2	-9.64355
212.6	-321.148			213.4	-9.0332
212.8	-321.27			213.6	-8.54492
213	-321.819			213.8	-8.02612
213.2	-322.033			214	-7.99561
213.4	-319.378			214.2	-7.26318
213.6	-322.186			214.4	-8.45337
213.8	-316.815			214.6	-8.69751
214	-319.927			214.8	-9.00269
214.2	-322.521			215	-9.46045
214.4	-314.526			215.2	-8.8501
214.6	-315.472			215.4	-8.94165
214.8	-314.587			215.6	-9.21631
215	-313.427			215.8	-9.21631
215.2	-301.129			216	-9.33838
215.4	-309.002			216.2	-8.88062
215.6	-313.214			216.4	-9.58252
215.8	-311.596			216.6	-9.15527
216	-311.84			216.8	-9.18579
216.2	-309.063			217	-9.30786
216.4	-305.92			217.2	-8.72803
216.6	-292.797			217.4	-8.60596
216.8	-295.696			217.6	-8.8501
217	-294.689			217.8	-8.72803
217.2	-291.119			218	-8.60596
217.4	-291.332			218.2	-8.91113
217.6	-295.544			218.4	-8.88062
217.8	-297.192			218.6	-7.69043
218	-296.978			218.8	-7.87354
218.2	-286.755			219	-7.93457
218.4	-287.609			219.2	-8.23975
218.6	-284.985			219.4	-7.65991
218.8	-277.935			219.6	-7.65991
219	-284.985			219.8	-7.50732
219.2	-272.076			220	-7.84302
219.4	-269.665			220.2	-8.5144
219.6	-279.4			220.4	-8.3313
219.8	-275.891			220.6	-8.36182
220	-267.529			220.8	-8.3313
220.2	-266.644			221	-8.69751
220.4	-272.167			221.2	-8.72803
220.6	-269.879			221.4	-8.94165
220.8	-272.503			221.6	-9.42993
221	-269.116			221.8	-8.45337
221.2	-272.442			222	-8.69751
221.4	-271.618			222.2	-9.76563
221.6	-273.876			222.4	-9.97925
221.8	-261.425			222.6	-9.06372
222	-260.632			222.8	-10.7117
222.2	-273.083			223	-10.5591
222.4	-270.031			223.2	-10.6201
222.6	-270.184			223.4	-10.4065
222.8	-278.057			223.6	-10.5286
223	-268.017			223.8	-10.2844
223.2	-272.656			224	-10.6506
223.4	-265.698			224.2	-9.79614
223.6	-259.869			224.4	-9.06372
223.8	-275.158			224.6	-10.1929
224	-275.433			224.8	-10.0403
224.2	-276.531			225	-10.1623
224.4	-279.797			225.2	-9.67407
224.6	-277.233			225.4	-10.376
224.8	-270.458			225.6	-9.91821
225	-263.348			225.8	-10.4675
225.2	-249.493			226	-10.437
225.4	-248.882			226.2	-10.7727
225.6	-251.324			226.4	-10.5591
225.8	-249.981			226.6	-10.2844
226	-249.279			226.8	-10.5896
226.2	-255.566			227	-9.79614
226.4	-259.503			227.2	-9.09424
226.6	-247.997			227.4	-10.0098
226.8	-245.831			227.6	-9.15527
227	-242.199			227.8	-8.69751
227.2	-241.284			228	-8.81958
227.4	-241.863			228.2	-9.27734
227.6	-238.781			228.4	-9.64355
227.8	-241.039			228.6	-9.64355
228	-244.274			228.8	-9.67407
228.2	-239.056			229	-9.73511
228.4	-239.3			229.2	-10.1013
228.6	-234.814			229.4	-9.8877
228.8	-236.767			229.6	-9.97925
229	-243.694			229.8	-9.06372
229.2	-239.971			230	-8.36182
229.4	-248.242			230.2	-8.8501
229.6	-243.511			230.4	-9.06372
229.8	-247.967			230.6	-9.15527
230	-237.438			230.8	-8.66699
230.2	-230.999			231	-9.39941
230.4	-234.661			231.2	-9.552
230.6	-231.884			231.4	-9.27734
230.8	-228.71			231.6	-8.27026
231	-233.654			231.8	-8.02612
231.2	-238.476			232	-8.8501
231.4	-239.544			232.2	-7.69043
231.6	-238.14			232.4	-7.72095
231.8	-231.945			232.6	-8.8501
232	-238.629			232.8	-9.73511
232.2	-250.408			233	-9.30786
232.4	-242.413			233.2	-9.49097
232.6	-234.936			233.4	-9.552
232.8	-229.26			233.6	-10.2539
233	-220.928			233.8	-9.79614
233.2	-217.571			234	-9.18579
233.4	-213.085			234.2	-10.437
233.6	-221.142			234.4	-9.52148
233.8	-221.844			234.6	-9.73511
234	-222.454			234.8	-10.2844
234.2	-221.295			235	-10.3455
234.4	-220.013			235.2	-11.7493
234.6	-231.823			235.4	-11.2915
234.8	-225.964			235.6	-11.8713
235	-228.131			235.8	-12.5122
235.2	-219.647			236	-9.8877
235.4	-220.226			236.2	-10.2539
235.6	-225.903			236.4	-11.7798
235.8	-221.661			236.6	-10.2844
236	-215.405			236.8	-10.3455
236.2	-220.654			237	-12.3291
236.4	-219.28			237.2	-10.376
236.6	-210.064			237.4	-13.2446
236.8	-212.536			237.6	-13.3972
237	-205.09			237.8	-12.207
237.2	-213.513			238	-12.6038
237.4	-215.008			238.2	-13.2141
237.6	-217.846			238.4	-13.916
237.8	-203.32			238.6	-14.0381
238	-209.24			238.8	-13.0615
238.2	-205.975			239	-11.0474
238.4	-207.379			239.2	-12.207
238.6	-214.245			239.4	-13.4277
238.8	-209.149			239.6	-14.5569
239	-211.712			239.8	-12.6343
239.2	-204.022			240	-12.0544
239.4	-202.221			240.2	-12.4207
239.6	-202.923			240.4	-12.6343
239.8	-204.083			240.6	-12.5732
240	-209.973			240.8	-11.0168
240.2	-206.402			241	-10.8337
240.4	-201.702			241.2	-9.82666
240.6	-194.805			241.4	-9.61304
240.8	-195.355			241.6	-10.2234
241	-205.059			241.8	-10.5591
241.2	-211.376			242	-10.2234
241.4	-199.108			242.2	-10.4675
241.6	-204.479			242.4	-10.2844
241.8	-199.291			242.6	-10.1013
242	-204.174			242.8	-10.0098
242.2	-209.912			243	-10.437
242.4	-210.064			243.2	-10.6201
242.6	-196.85			243.4	-10.7117
242.8	-204.754			243.6	-9.85718
243	-213.574			243.8	-10.5896
243.2	-209.393			244	-9.76563
243.4	-202.435			244.2	-10.9863
243.6	-190.411			244.4	-9.33838
243.8	-191.693			244.6	-10.2844
244	-193.524			244.8	-9.82666
244.2	-190.777			245	-10.2539
244.4	-195.477			245.2	-10.3455
244.6	-196.057			245.4	-11.0168
244.8	-197.094			245.6	-12.9089
245	-199.078			245.8	-11.322
245.2	-197.094			246	-10.498
245.4	-187.176			246.2	-11.322
245.6	-186.169			246.4	-11.5051
245.8	-182.171			246.6	-10.0708
246	-179.394			246.8	-10.4675
246.2	-180.584			247	-11.5967
246.4	-183.331			247.2	-11.1389
246.6	-183.483			247.4	-10.8337
246.8	-182.446			247.6	-10.3149
247	-182.598			247.8	-10.3149
247.2	-184.368			248	-9.58252
247.4	-177.349			248.2	-9.39941
247.6	-186.077			248.4	-10.0708
247.8	-186.321			248.6	-8.60596
248	-185.467			248.8	-11.4746
248.2	-180.157			249	-11.4136
248.4	-175.457			249.2	-9.97925
248.6	-172.222			249.4	-9.73511
248.8	-179.241			249.6	-8.17871
249	-175.549			249.8	-10.4065
249.2	-181.805			250	-13.1531
249.4	-184.796			250.2	-12.5732
249.6	-182.598			250.4	-11.1389
249.8	-179.302			250.6	-11.2915
250	-188.519			250.8	-13.5193
250.2	-184.399			251	-12.3901
250.4	-179.943			251.2	-12.97
250.6	-177.227			251.4	-12.6038
250.8	-180.096			251.6	-12.3291
251	-182.69			251.8	-11.261
251.2	-179.76			252	-11.6882
251.4	-175.945			252.2	-12.6648
251.6	-179.547			252.4	-12.4207
251.8	-173.657			252.6	-12.146
252	-170.422			252.8	-11.7188
252.2	-164.898			253	-11.1999
252.4	-168.804			253.2	-11.8713
252.6	-165.264			253.4	-12.4817
252.8	-159.802			253.6	-11.6577
253	-162.274			253.8	-12.2986
253.2	-165.631			254	-12.0544
253.4	-164.288			254.2	-12.2986
253.6	-167.34			254.4	-12.6038
253.8	-172.009			254.6	-12.1765
254	-169.14			254.8	-13.2752
254.2	-176.19			255	-11.5662
254.4	-176.892			255.2	-11.5356
254.6	-174.206			255.4	-12.3291
254.8	-176.464			255.6	-11.6272
255	-169.384			255.8	-10.8948
255.2	-171.917			256	-11.8713
255.4	-169.079			256.2	-12.8784
255.6	-173.107			256.4	-12.7869
255.8	-174.572			256.6	-14.2517
256	-171.246			256.8	-12.7563
256.2	-160.809			257	-12.8174
256.4	-163.128			257.2	-13.0615
256.6	-162.853			257.4	-14.8926
256.8	-164.684			257.6	-12.2681
257	-157.604			257.8	-12.5732
257.2	-152.63			258	-12.4817
257.4	-155.773			258.2	-12.207
257.6	-154.064			258.4	-12.9089
257.8	-160.29			258.6	-13.5498
258	-165.142			258.8	-12.8479
258.2	-158.459			259	-13.031
258.4	-157.238			259.2	-12.97
258.6	-162.731			259.4	-12.6953
258.8	-165.997			259.6	-14.1602
259	-162.029			259.8	-14.0381
259.2	-162.792			260	-12.4512
259.4	-169.384			260.2	-12.1765
259.6	-162.518			260.4	-12.8479
259.8	-161.602			260.6	-14.0686
260	-162.823			260.8	-13.031
260.2	-157.391			261	-13.3972
260.4	-159.496			261.2	-13.7634
260.6	-155.834			261.4	-11.8713
260.8	-163.647			261.6	-12.97
261	-164.318			261.8	-13.4888
261.2	-161.45			262	-12.146
261.4	-156.964			262.2	-13.031
261.6	-153.271			262.4	-13.5498
261.8	-151.592			262.6	-13.9465
262	-155.804			262.8	-13.4582
262.2	-152.6			263	-13.4888
262.4	-149.761			263.2	-11.9629
262.6	-157.604			263.4	-13.0615
262.8	-153.088			263.6	-13.916
263	-148.052			263.8	-13.2752
263.2	-147.442			264	-12.7258
263.4	-142.773			264.2	-13.5803
263.6	-146.649			264.4	-13.5498
263.8	-151.257			264.6	-12.3901
264	-151.867			264.8	-13.0005
264.2	-149.761			265	-12.1765
264.4	-146.313			265.2	-11.7798
264.6	-153.698			265.4	-12.3291
264.8	-158.276			265.6	-11.4136
265	-157.879			265.8	-11.5051
265.2	-148.846			266	-11.0168
265.4	-156.506			266.2	-11.3525
265.6	-157.879			266.4	-12.085
265.8	-161.236			266.6	-11.7798
266	-161.419			266.8	-11.4746
266.2	-157.696			267	-11.0168
266.4	-159.313			267.2	-11.1999
266.6	-159.008			267.4	-11.322
266.8	-150.616			267.6	-11.7188
267	-151.409			267.8	-11.4136
267.2	-154.705			268	-10.0098
267.4	-149.517			268.2	-10.1623
267.6	-150.433			268.4	-11.3525
267.8	-157.91			268.6	-10.9863
268	-159.68			268.8	-10.6506
268.2	-161.816			269	-10.4065
268.4	-158.55			269.2	-11.1084
268.6	-158.825			269.4	-11.0474
268.8	-155.468			269.6	-10.9863
269	-161.724			269.8	-12.2681
269.2	-160.107			270	-10.6812
269.4	-152.63			270.2	-11.4136
269.6	-151.104			270.4	-10.2844
269.8	-158.917			270.6	-11.1694
270	-158.978			270.8	-10.5286
270.2	-161.694			271	-10.8337
270.4	-157.421			271.2	-11.6577
270.6	-165.386			271.4	-11.3831
270.8	-165.722			271.6	-12.085
271	-160.107			271.8	-12.8174
271.2	-154.949			272	-11.9019
271.4	-164.318			272.2	-11.5051
271.6	-165.447			272.4	-11.9324
271.8	-164.196			272.6	-11.261
272	-162.06			272.8	-11.9934
272.2	-157.299			273	-12.6953
272.4	-154.37			273.2	-12.97
272.6	-144.543			273.4	-12.4817
272.8	-146.588			273.6	-11.6882
273	-159.863			273.8	-11.0474
273.2	-158.55			274	-11.1999
273.4	-161.511			274.2	-12.207
273.6	-161.663			274.4	-11.9934
273.8	-152.233			274.6	-12.085
274	-146.832			274.8	-11.6882
274.2	-150.128			275	-11.6577
274.4	-147.747			275.2	-10.6812
274.6	-146.374			275.4	-10.6812
274.8	-149.334			275.6	-11.5051
275	-148.968			275.8	-11.6882
275.2	-149.853			276	-11.1999
275.4	-152.447			276.2	-10.8032
275.6	-149.548			276.4	-11.8103
275.8	-151.196			276.6	-11.6882
276	-147.9			276.8	-11.1694
276.2	-142.193			277	-11.6882
276.4	-144.299			277.2	-12.5122
276.6	-142.59			277.4	-11.5662
276.8	-143.78			277.6	-11.4136
277	-142.224			277.8	-12.1155
277.2	-136.212			278	-11.9934
277.4	-138.958			278.2	-11.8103
277.6	-137.158			278.4	-11.7798
277.8	-143.597			278.6	-12.1765
278	-142.224			278.8	-11.9934
278.2	-142.407			279	-11.6272
278.4	-140.881			279.2	-12.7563
278.6	-138.867			279.4	-12.6648
278.8	-146.252			279.6	-11.5356
279	-140.759			279.8	-12.5122
279.2	-143.17			280	-12.5122
279.4	-143.109			280.2	-13.031
279.6	-146.893			280.4	-12.7563
279.8	-143.109			280.6	-13.4888
280	-144.787			280.8	-12.6953
280.2	-147.412			281	-13.3667
280.4	-149.029			281.2	-12.6343
280.6	-149.365			281.4	-13.1836
280.8	-146.557			281.6	-12.1765
281	-142.437			281.8	-13.6108
281.2	-139.172			282	-13.4888
281.4	-140.515			282.2	-12.6038
281.6	-139.141			282.4	-15.1367
281.8	-141.522			282.6	-13.5803
282	-139.691			282.8	-12.8174
282.2	-139.446			283	-12.6953
282.4	-133.923			283.2	-13.3057
282.6	-138.378			283.4	-13.031
282.8	-134.442			283.6	-13.3667
283	-129.101			283.8	-12.7563
283.2	-123.516			284	-12.8479
283.4	-123.455			284.2	-13.1836
283.6	-119.885			284.4	-12.97
283.8	-121.563			284.6	-11.9934
284	-127.972			284.8	-11.9629
284.2	-128.124			285	-12.207
284.4	-129.589			285.2	-11.5356
284.6	-130.169			285.4	-11.2915
284.8	-124.523			285.6	-10.9253
285	-133.74			285.8	-11.3831
285.2	-130.444			286	-11.5051
285.4	-130.2			286.2	-11.7493
285.6	-133.892			286.4	-11.7493
285.8	-135.632			286.6	-11.0168
286	-139.355			286.8	-11.2305
286.2	-138.104			287	-11.1389
286.4	-135.693			287.2	-11.0168
286.6	-130.413			287.4	-11.0779
286.8	-125.103			287.6	-10.2844
287	-122.967			287.8	-11.2915
287.2	-120.373			288	-11.322
287.4	-121.411			288.2	-11.4136
287.6	-118.206			288.4	-11.8408
287.8	-116.436			288.6	-11.9019
288	-118.511			288.8	-12.6038
288.2	-120.19			289	-11.6882
288.4	-113.568			289.2	-11.261
288.6	-112.957			289.4	-10.6201
288.8	-120.495			289.6	-10.9253
289	-119.549			289.8	-10.2539
289.2	-120.068			290	-10.3455
289.4	-117.779			290.2	-11.1084
289.6	-120.556			290.4	-10.6506
289.8	-120.617			290.6	-10.7117
290	-122.601			290.8	-9.79614
290.2	-115.795			291	-10.0403
290.4	-125.073			291.2	-9.61304
290.6	-126.446			291.4	-10.3455
290.8	-127.209			291.6	-9.70459
291	-129.955			291.8	-9.18579
291.2	-128.735			292	-10.7117
291.4	-122.845			292.2	-9.82666
291.6	-116.924			292.4	-10.4065
291.8	-114.819			292.6	-12.146
292	-116.345			292.8	-12.5122
292.2	-128.033			293	-11.9934
292.4	-125.988			293.2	-11.2305
292.6	-131.237			293.4	-12.7258
292.8	-120.159			293.6	-11.6577
293	-124.157			293.8	-11.7188
293.2	-116.802			294	-11.261
293.4	-125.042			294.2	-12.5427
293.6	-125.195			294.4	-12.6648
293.8	-119.305			294.6	-11.8408
294	-123.058			294.8	-12.5427
294.2	-126.11			295	-13.5193
294.4	-121.655			295.2	-13.855
294.6	-125.317			295.4	-13.7634
294.8	-126.538			295.6	-13.9465
295	-125.073			295.8	-13.2446
295.2	-119.03			296	-12.6648
295.4	-122.265			296.2	-13.2141
295.6	-118.908			296.4	-13.031
295.8	-114.514			296.6	-10.6812
296	-119.976			296.8	-10.3149
296.2	-122.173			297	-10.9558
296.4	-125.378			297.2	-11.4746
296.6	-121.716			297.4	-12.6648
296.8	-117.718			297.6	-13.3667
297	-115.46			297.8	-13.4582
297.2	-105.816			298	-12.8479
297.4	-106.793			298.2	-14.9841
297.6	-110.424			298.4	-14.5264
297.8	-111.248			298.6	-13.0615
298	-102.307			298.8	-12.5122
298.2	-112.347			299	-13.6108
298.4	-116.65			299.2	-11.9324
298.6	-116.131			299.4	-11.9019
298.8	-117.993			299.6	-13.4277
299	-116.284			299.8	-12.97
299.2	-111.95			300	-12.7869
299.4	-108.502			300.2	-12.5122
299.6	-107.617			300.4	-12.8479
299.8	-115.124			300.6	-13.3362
300	-111.462			300.8	-12.4207
300.2	-112.408			301	-13.7329
300.4	-108.685			301.2	-13.6108
300.6	-112.53			301.4	-12.3291
300.8	-104.29			301.6	-12.6343
301	-96.7218			301.8	-11.8103
301.2	-103.497			302	-11.1084
301.4	-102.825			302.2	-9.97925
301.6	-102.795			302.4	-12.2681
301.8	-106.121			302.6	-11.8408
302	-104.229			302.8	-13.3057
302.2	-108.074			303	-12.7563
302.4	-104.962			303.2	-11.2915
302.6	-94.4635			303.4	-12.4817
302.8	-94.7382			303.6	-12.0239
303	-98.4003			303.8	-11.8713
303.2	-106.213			304	-11.7493
303.4	-102.917			304.2	-12.5427
303.6	-103.436			304.4	-13.2752
303.8	-96.3861			304.6	-13.2446
304	-99.8041			304.8	-12.6953
304.2	-93.8227			305	-12.146
304.4	-95.7453			305.2	-10.7727
304.6	-94.8297			305.4	-10.1929
304.8	-100.384			305.6	-9.09424
305	-99.56			305.8	-10.9253
305.2	-97.851			306	-10.9863
305.4	-93.5175			306.2	-10.9558
305.6	-92.663			306.4	-10.3455
305.8	-92.724			306.6	-9.52148
306	-90.5878			306.8	-9.52148
306.2	-97.3017			307	-10.0403
306.4	-93.4259			307.2	-11.1999
306.6	-86.8952			307.4	-13.1531
306.8	-93.5785			307.6	-12.97
307	-89.0924			307.8	-13.092
307.2	-83.996			308	-13.3667
307.4	-85.8576			308.2	-13.4277
307.6	-81.2799			308.4	-12.9089
307.8	-87.9633			308.6	-13.1531
308	-83.8129			308.8	-11.1999
308.2	-86.9867			309	-12.3291
308.4	-81.6156			309.2	-11.5356
308.6	-86.0102			309.4	-12.3291
308.8	-88.421			309.6	-11.7798
309	-86.4374			309.8	-12.4817
309.2	-84.3927			310	-12.4817
309.4	-88.6652			310.2	-12.1155
309.6	-88.0243			310.4	-11.7798
309.8	-85.8881			310.6	-11.9019
310	-83.3856			310.8	-12.2681
310.2	-89.4587			311	-11.322
310.4	-83.9044			311.2	-12.5427
310.6	-84.9115			311.4	-10.5286
310.8	-82.7143			311.6	-9.552
311	-87.475			311.8	-9.24683
311.2	-91.7475			312	-8.94165
311.4	-88.3295			312.2	-9.67407
311.6	-88.8178			312.4	-9.97925
311.8	-91.5033			312.6	-9.70459
312	-86.1322			312.8	-10.376
312.2	-82.7753			313	-11.0168
312.4	-83.8129			313.2	-10.8948
312.6	-80.9748			313.4	-10.9253
312.8	-89.8554			313.6	-9.49097
313	-87.7802			313.8	-9.97925
313.2	-86.8646			314	-11.6882
313.4	-91.1981			314.2	-10.1013
313.6	-99.0106			314.4	-10.5286
313.8	-93.548			314.6	-10.437
314	-93.5785			314.8	-9.79614
314.2	-92.5409			315	-9.94873
314.4	-88.7873			315.2	-10.5286
314.6	-92.724			315.4	-11.6272
314.8	-93.7311			315.6	-10.5286
315	-93.7616			315.8	-9.91821
315.2	-86.8036			316	-10.4675
315.4	-84.3012			316.2	-11.1999
315.6	-81.9208			316.4	-12.146
315.8	-76.4582			316.6	-12.7869
316	-79.0521			316.8	-12.9089
316.2	-85.4914			317	-12.3596
316.4	-87.9328			317.2	-13.092
316.6	-86.2543			317.4	-12.4512
316.8	-86.7426			317.6	-13.1226
317	-86.5595			317.8	-13.9465
317.2	-82.226			318	-13.6414
317.4	-85.3388			318.2	-14.2822
317.6	-79.9982			318.4	-13.5803
317.8	-82.8974			318.6	-12.7258
318	-81.9208			318.8	-11.5967
318.2	-89.8859			319	-11.322
318.4	-85.7965			319.2	-12.4207
318.6	-82.8974			319.4	-12.2986
318.8	-82.1039			319.6	-12.5122
319	-85.5829			319.8	-11.6882
319.2	-90.069			320	-12.7563
319.4	-88.5126			320.2	-12.4512
319.6	-85.2167			320.4	-13.1226
319.8	-86.529			320.6	-13.031
320	-84.1486			320.8	-12.8784
320.2	-93.6396			321	-12.3596
320.4	-91.8085			321.2	-12.2376
320.6	-90.3131			321.4	-13.5498
320.8	-90.2521			321.6	-13.092
321	-85.705			321.8	-12.4512
321.2	-88.9704			322	-12.146
321.4	-90.3437			322.2	-12.7563
321.6	-93.2123			322.4	-13.092
321.8	-94.7382			322.6	-12.4817
322	-96.0199			322.8	-12.2986
322.2	-93.0902			323	-11.9934
322.4	-96.2641			323.2	-11.3525
322.6	-93.2123			323.4	-12.1765
322.8	-87.0172			323.6	-11.6577
323	-85.5524			323.8	-11.8713
323.2	-80.8222			324	-11.5356
323.4	-81.341			324.2	-10.7727
323.6	-87.2309			324.4	-10.0403
323.8	-85.3388			324.6	-11.1694
324	-83.5688			324.8	-11.0779
324.2	-86.6816			325	-12.7258
324.4	-94.6466			325.2	-12.0544
324.6	-90.1911			325.4	-11.5967
324.8	-83.0805			325.6	-12.6038
325	-81.4325			325.8	-12.5427
325.2	-80.5475			326	-12.97
325.4	-83.0194			326.2	-12.3596
325.6	-81.9208			326.4	-12.7258
325.8	-77.099			326.6	-12.0239
326	-78.808			326.8	-11.2305
326.2	-84.6369			327	-11.7493
326.4	-85.3388			327.2	-11.3525
326.6	-79.4184			327.4	-10.9558
326.8	-75.5731			327.6	-11.4746
327	-78.2282			327.8	-11.0779
327.2	-81.0663			328	-11.7798
327.4	-75.7868			328.2	-11.5967
327.6	-80.517			328.4	-11.7798
327.8	-84.1181			328.6	-12.3901
328	-77.1906			328.8	-12.1155
328.2	-85.8881			329	-12.4817
328.4	-85.9491			329.2	-12.1155
328.6	-82.8363			329.4	-12.0239
328.8	-82.165			329.6	-11.4746
329	-78.9301			329.8	-11.8408
329.2	-80.517			330	-11.1694
329.4	-83.172			330.2	-12.1155
329.6	-86.8952			330.4	-11.9324
329.8	-86.2848			330.6	-10.6812
330	-85.7355			330.8	-11.3525
330.2	-81.7377			331	-11.4441
330.4	-86.5595			331.2	-12.3291
330.6	-88.2685			331.4	-12.0239
330.8	-87.414			331.6	-12.9089
331	-81.7987			331.8	-12.2681
331.2	-86.0712			332	-11.7493
331.4	-83.8739			332.2	-12.3291
331.6	-83.05			332.4	-11.1084
331.8	-86.0407			332.6	-10.8032
332	-89.2145			332.8	-11.8713
332.2	-87.6276			333	-11.6882
332.4	-88.4821			333.2	-11.0168
332.6	-86.5595			333.4	-12.4817
332.8	-83.4772			333.6	-11.322
333	-82.287			333.8	-10.9863
333.2	-79.2047			334	-10.9863
333.4	-82.9584			334.2	-11.0779
333.6	-82.5312			334.4	-10.2844
333.8	-80.0897			334.6	-10.8643
334	-81.0968			334.8	-10.2539
334.2	-78.0756			335	-11.1999
334.4	-85.0641			335.2	-11.1694
334.6	-83.996			335.4	-10.1318
334.8	-83.0194			335.6	-11.2915
335	-85.7355			335.8	-10.6201
335.2	-81.0358			336	-11.6882
335.4	-81.1884			336.2	-10.5591
335.6	-84.7895			336.4	-11.3525
335.8	-83.3246			336.6	-12.0544
336	-88.6042			336.8	-11.9629
336.2	-88.4516			337	-12.207
336.4	-87.4445			337.2	-11.3525
336.6	-83.7213			337.4	-9.61304
336.8	-75.6647			337.6	-10.0098
337	-75.6037			337.8	-10.1929
337.2	-77.3127			338	-10.6201
337.4	-75.6037			338.2	-10.1013
337.6	-82.7448			338.4	-11.1694
337.8	-82.3786			338.6	-10.3455
338	-76.8854			338.8	-11.3525
338.2	-80.0592			339	-12.3291
338.4	-81.6156			339.2	-13.5498
338.6	-82.7448			339.4	-11.9629
338.8	-85.7965			339.6	-13.8245
339	-82.7753			339.8	-13.2141
339.2	-84.7284			340	-11.6577
339.4	-79.6625			340.2	-12.7258
339.6	-82.8974			340.4	-11.4441
339.8	-85.9186			340.6	-12.6038
340	-84.0265			340.8	-11.6882
340.2	-79.7846			341	-11.9629
340.4	-80.1813			341.2	-11.5051
340.6	-78.2892			341.4	-12.4817
340.8	-76.7328			341.6	-11.7188
341	-76.2445			341.8	-11.6272
341.2	-79.3573			342	-11.5051
341.4	-74.3525			342.2	-11.6577
341.6	-67.6386			342.4	-12.3901
341.8	-64.3122			342.6	-10.7727
342	-67.7301			342.8	-11.7188
342.2	-64.8004			343	-12.8174
342.4	-62.0539			343.2	-12.1155
342.6	-59.4904			343.4	-12.085
342.8	-62.6337			343.6	-12.4207
343	-64.3427			343.8	-12.3596
343.2	-67.1198			344	-11.5662
343.4	-61.8097			344.2	-12.5122
343.6	-63.1525			344.4	-12.5122
343.8	-60.8332			344.6	-12.3291
344	-68.5846			344.8	-12.2376
344.2	-72.9181			345	-10.5286
344.4	-74.5966			345.2	-12.8784
344.6	-78.2587			345.4	-12.6953
344.8	-74.2304			345.6	-13.3057
345	-75.8783			345.8	-13.031
345.2	-75.2375			346	-12.7258
345.4	-73.498			346.2	-12.5732
345.6	-72.5214			346.4	-12.7869
345.8	-77.2516			346.6	-13.3667
346	-75.9699			346.8	-13.092
346.2	-74.6576			347	-12.4817
346.4	-75.8783			347.2	-12.8174
346.6	-75.6342			347.4	-12.0544
346.8	-75.9394			347.6	-11.6882
347	-74.1693			347.8	-12.3291
347.2	-72.6129			348	-11.6882
347.4	-72.9792			348.2	-12.7869
347.6	-77.7399			348.4	-12.7563
347.8	-77.4958			348.6	-11.9629
348	-75.4816			348.8	-12.3291
348.2	-72.3993			349	-12.5122
348.4	-74.4135			349.2	-12.3596
348.6	-72.9486			349.4	-13.1226
348.8	-70.2631			349.6	-12.7869
349	-70.5683			349.8	-13.2141
349.2	-67.5165			350	-12.0544
349.4	-65.2277			350.2	-13.3972
349.6	-65.9296			350.4	-13.1226
349.8	-70.5683			350.6	-11.9324
350	-71.2091			350.8	-12.2681
350.2	-71.5143			351	-12.6343
350.4	-68.7982			351.2	-12.6343
350.6	-71.4838			351.4	-13.3362
350.8	-71.911			351.6	-12.4512
351	-72.1247			351.8	-11.8408
351.2	-75.8173			352	-12.8174
351.4	-69.7138			352.2	-12.1155
351.6	-74.5966			352.4	-12.1155
351.8	-71.0871			352.6	-12.0544
352	-75.2985			352.8	-10.7422
352.2	-71.911			353	-11.5662
352.4	-72.2772			353.2	-12.3291
352.6	-72.3383			353.4	-12.2681
352.8	-73.1623			353.6	-13.8855
353	-72.674			353.8	-12.5427
353.2	-69.5612			354	-12.8784
353.4	-67.5165			354.2	-12.7258
353.6	-71.3617			354.4	-12.7563
353.8	-70.5072			354.6	-13.031
354	-62.7253			354.8	-12.3901
354.2	-60.4975			355	-11.6272
354.4	-66.8451			355.2	-11.5662
354.6	-65.9601			355.4	-11.322
354.8	-68.432			355.6	-10.2539
355	-62.8473			355.8	-10.9558
355.2	-64.0985			356	-11.4441
355.4	-60.7416			356.2	-11.3831
355.6	-59.1852			356.4	-12.0239
355.8	-61.2909			356.6	-10.9863
356	-62.3285			356.8	-11.5662
356.2	-60.7416			357	-11.322
356.4	-55.279			357.2	-11.6882
356.6	-54.5771			357.4	-11.4746
356.8	-60.1313			357.6	-10.7117
357	-60.7721			357.8	-10.3455
357.2	-66.0212			358	-10.0098
357.4	-63.5492			358.2	-11.5356
357.6	-67.0282			358.4	-11.1084
357.8	-57.1405			358.6	-12.0544
358	-56.4997			358.8	-11.8103
358.2	-57.1711			359	-11.8408
358.4	-58.5138			359.2	-11.6272
358.6	-59.0326			359.4	-12.8479
358.8	-63.7934			359.6	-11.9934
359	-68.7982			359.8	-12.3901
359.2	-69.8664			360	-12.6648
359.4	-64.9225			360.2	-13.916
359.6	-66.2348			360.4	-13.7634
359.8	-65.5024			360.6	-12.8784
360	-61.3214			360.8	-12.146
360.2	-63.0915			361	-11.9019
360.4	-63.5492			361.2	-11.5356
360.6	-67.3029			361.4	-12.3291
360.8	-64.1901			361.6	-12.0239
361	-64.4037			361.8	-11.4136
361.2	-63.8544			362	-12.7258
361.4	-56.7743			362.2	-12.4512
361.6	-58.0866			362.4	-10.1013
361.8	-53.0817			362.6	-10.3149
362	-62.7558			362.8	-10.9558
362.2	-63.6408			363	-11.1999
362.4	-62.4201			363.2	-9.97925
362.6	-59.0631			363.4	-10.7117
362.8	-56.9574			363.6	-11.261
363	-57.2626			363.8	-10.6201
363.2	-60.9858			364	-11.5967
363.4	-59.3073			364.2	-11.1999
363.6	-59.2768			364.4	-9.82666
363.8	-64.7394			364.6	-11.5662
364	-73.0707			364.8	-11.6272
364.2	-71.3617			365	-11.2915
364.4	-63.183			365.2	-11.2305
364.6	-62.0844			365.4	-10.4065
364.8	-63.5492			365.6	-11.7493
365	-64.9225			365.8	-10.6812
365.2	-64.5258			366	-12.4207
365.4	-67.7912			366.2	-11.2915
365.6	-69.7748			366.4	-11.1694
365.8	-70.1715			366.6	-11.261
366	-68.2489			366.8	-11.3831
366.2	-69.8664			367	-11.322
366.4	-66.2958			367.2	-11.9324
366.6	-66.2653			367.4	-12.8174
366.8	-64.4342			367.6	-12.1155
367	-65.2582			367.8	-12.7869
367.2	-67.7912			368	-12.5427
367.4	-67.486			368.2	-13.2141
367.6	-63.9154			368.4	-11.6577
367.8	-64.953			368.6	-12.7563
368	-69.8053			368.8	-12.97
368.2	-71.1481			369	-13.031
368.4	-68.2184			369.2	-12.1765
368.6	-67.6691			369.4	-12.1765
368.8	-63.4271			369.6	-11.0168
369	-68.1269			369.8	-11.4746
369.2	-69.6833			370	-10.7117
369.4	-69.8053			370.2	-11.1084
369.6	-68.9508			370.4	-11.4441
369.8	-70.3546			370.6	-11.261
370	-73.559			370.8	-11.322
370.2	-78.1366			371	-11.7493
370.4	-81.0663			371.2	-10.9558
370.6	-73.7421			371.4	-9.33838
370.8	-74.9933			371.6	-10.1623
371	-70.3546			371.8	-10.9863
371.2	-66.0822			372	-10.5286
371.4	-64.5563			372.2	-11.1389
371.6	-69.5002			372.4	-10.1623
371.8	-71.2091			372.6	-11.2915
372	-71.6974			372.8	-11.0474
372.2	-68.9814			373	-12.6038
372.4	-74.1693			373.2	-11.8103
372.6	-72.7655			373.4	-12.3596
372.8	-73.2233			373.6	-12.1765
373	-79.5099			373.8	-11.8103
373.2	-78.4113			374	-10.7117
373.4	-77.2821			374.2	-10.3149
373.6	-75.7563			374.4	-11.0168
373.8	-73.498			374.6	-11.9324
374	-69.256			374.8	-11.9019
374.2	-67.8522			375	-11.0474
374.4	-65.0751			375.2	-12.7258
374.6	-65.8075			375.4	-10.8337
374.8	-64.3732			375.6	-10.8032
375	-67.547			375.8	-12.1765
375.2	-71.6364			376	-11.1999
375.4	-66.7841			376.2	-12.6038
375.6	-60.1618			376.4	-11.1389
375.8	-59.643			376.6	-11.8408
376	-57.049			376.8	-12.2376
376.2	-52.3798			377	-10.6506
376.4	-54.8822			377.2	-11.9629
376.6	-56.1029			377.4	-11.3831
376.8	-58.8495			377.6	-11.0474
377	-62.0539			377.8	-9.94873
377.2	-61.9928			378	-10.8337
377.4	-62.8473			378.2	-11.3831
377.6	-68.1269			378.4	-11.5356
377.8	-65.5634			378.6	-13.092
378	-67.5776			378.8	-12.1765
378.2	-64.4953			379	-12.085
378.4	-71.6364			379.2	-10.6812
378.6	-72.0331			379.4	-11.261
378.8	-75.7868			379.6	-12.2376
379	-75.1764			379.8	-11.5662
379.2	-74.2304			380	-12.207
379.4	-73.4674			380.2	-11.0474
379.6	-67.7912			380.4	-10.9253
379.8	-66.8146			380.6	-11.3831
380	-69.5917			380.8	-11.9934
380.2	-69.8053			381	-11.2915
380.4	-70.8429			381.2	-11.8713
380.6	-73.0402			381.4	-11.6577
380.8	-71.0871			381.6	-12.5122
381	-70.4157			381.8	-13.3057
381.2	-65.5939			382	-13.5193
381.4	-66.5094			382.2	-13.3362
381.6	-65.4108			382.4	-13.1226
381.8	-60.9552			382.6	-12.7258
382	-65.716			382.8	-13.1226
382.2	-68.9508			383	-11.6272
382.4	-69.8053			383.2	-12.1155
382.6	-66.7536			383.4	-13.3667
382.8	-63.2746			383.6	-13.7329
383	-65.6549			383.8	-12.7869
383.2	-65.4108			384	-12.5732
383.4	-70.0495			384.2	-12.2986
383.6	-65.9906			384.4	-13.4888
383.8	-59.0021			384.6	-12.4207
384	-59.8261			384.8	-11.7188
384.2	-61.8708			385	-11.3525
384.4	-60.8637			385.2	-13.2446
384.6	-67.486			385.4	-13.3972
384.8	-72.2162			385.6	-12.9395
385	-74.1083			385.8	-14.0076
385.2	-71.3007			386	-12.146
385.4	-73.2233			386.2	-11.9629
385.6	-70.7514			386.4	-12.146
385.8	-71.7279			386.6	-12.5732
386	-66.9062			386.8	-13.8855
386.2	-64.2206			387	-13.7329
386.4	-68.7067			387.2	-13.4888
386.6	-67.486			387.4	-12.2986
386.8	-63.3966			387.6	-12.6648
387	-65.0751			387.8	-12.7258
387.2	-64.5258			388	-12.4817
387.4	-64.831			388.2	-11.8408
387.6	-62.6642			388.4	-12.1155
387.8	-64.0375			388.6	-12.6343
388	-58.758			388.8	-12.1765
388.2	-60.4364			389	-11.9019
388.4	-60.6195			389.2	-12.5122
388.6	-64.1596			389.4	-11.5356
388.8	-62.8168			389.6	-12.5427
389	-63.2441			389.8	-12.2986
389.2	-67.2113			390	-11.7188
389.4	-68.0048			390.2	-12.5427
389.6	-67.8522			390.4	-12.7258
389.8	-66.9062			390.6	-12.1765
390	-72.3993			390.8	-11.322
390.2	-68.7372			391	-10.8948
390.4	-67.9438			391.2	-11.1999
390.6	-72.9792			391.4	-10.7117
390.8	-68.2184			391.6	-12.6038
391	-66.1737			391.8	-12.4207
391.2	-62.1454			392	-12.2376
391.4	-63.2441			392.2	-12.4512
391.6	-64.1291			392.4	-11.2915
391.8	-59.643			392.6	-10.9863
392	-64.2206			392.8	-11.1084
392.2	-64.6479			393	-11.3525
392.4	-68.432			393.2	-11.2305
392.6	-70.6293			393.4	-10.5286
392.8	-65.1972			393.6	-10.0098
393	-61.5351			393.8	-10.2844
393.2	-61.6266			394	-10.0098
393.4	-58.1781			394.2	-10.4065
393.6	-62.9389			394.4	-11.7798
393.8	-56.286			394.6	-9.58252
394	-53.4174			394.8	-9.82666
394.2	-56.9269			395	-9.73511
394.4	-55.6757			395.2	-9.33838
394.6	-52.0441			395.4	-9.30786
394.8	-49.3586			395.6	-9.46045
395	-51.7389			395.8	-9.49097
395.2	-48.4125			396	-9.79614
395.4	-41.8512			396.2	-10.376
395.6	-42.5226			396.4	-10.1623
395.8	-45.5438			396.6	-9.94873
396	-41.5461			396.8	-9.85718
396.2	-40.7831			397	-9.06372
396.4	-39.2878			397.2	-8.91113
396.6	-38.4943			397.4	-9.52148
396.8	-37.121			397.6	-10.0098
397	-33.2148			397.8	-8.8501
397.2	-35.4731			398	-9.76563
397.4	-33.1842			398.2	-9.33838
397.6	-38.1891			398.4	-9.79614
397.8	-35.0763			398.6	-9.64355
398	-31.872			398.8	-9.3689
398.2	-30.224			399	-9.18579
398.4	-32.8485			399.2	-10.0708
398.6	-33.0011			399.4	-10.2844
398.8	-32.818			399.6	-9.42993
399	-29.4306			399.8	-10.2234
399.2	-30.224			400	-10.1929
399.4	-33.7336			400.2	-9.67407
399.6	-35.8088			400.4	-9.82666
399.8	-34.588			400.6	-9.70459
400	-32.6349			400.8	-9.76563
400.2	-34.0387			401	-9.39941
400.4	-33.8861			401.2	-9.30786
400.6	-34.4355			401.4	-9.27734
400.8	-36.4191			401.6	-10.4675
401	-36.2055			401.8	-10.0403
401.2	-39.0131			402	-10.2234
401.4	-39.7455			402.2	-10.7422
401.6	-38.1281			402.4	-10.0708
401.8	-34.2523			402.6	-10.2234
402	-34.0692			402.8	-10.498
402.2	-36.7548			403	-10.2234
402.4	-41.7292			403.2	-10.3149
402.6	-40.0507			403.4	-10.2539
402.8	-39.2878			403.6	-10.2234
403	-41.2104			403.8	-10.2539
403.2	-45.3608			404	-10.9253
403.4	-45.1776			404.2	-10.2844
403.6	-43.3771			404.4	-10.1623
403.8	-43.7128			404.6	-10.1623
404	-45.1166			404.8	-9.94873
404.2	-37.5483			405	-9.61304
404.4	-34.6491			405.2	-9.97925
404.6	-37.5788			405.4	-9.61304
404.8	-40.6916			405.6	-9.30786
405	-34.0082			405.8	-9.0332
405.2	-34.0692			406	-9.06372
405.4	-37.0294			406.2	-9.85718
405.6	-41.7902			406.4	-10.3149
405.8	-39.3488			406.6	-10.6812
406	-35.2594			406.8	-10.2539
406.2	-33.2148			407	-10.2844
406.4	-30.9565			407.2	-10.2844
406.6	-34.466			407.4	-10.9863
406.8	-36.0224			407.6	-10.498
407	-35.8393			407.8	-10.8032
407.2	-36.2665			408	-10.9558
407.4	-38.1586			408.2	-10.0098
407.6	-38.5553			408.4	-9.97925
407.8	-37.182			408.6	-10.4675
408	-37.9755			408.8	-10.7727
408.2	-34.0692			409	-10.8643
408.4	-34.0387			409.2	-10.9558
408.6	-36.297			409.4	-10.4065
408.8	-35.1068			409.6	-10.4065
409	-36.9379			409.8	-10.8948
409.2	-34.1913			410	-10.1013
409.4	-33.4284			410.2	-10.1318
409.6	-33.6115			410.4	-9.94873
409.8	-35.8088			410.6	-10.7727
410	-34.1608			410.8	-10.5286
410.2	-26.9892			411	-10.8643
410.4	-28.1488			411.2	-10.3455
410.6	-29.0644			411.4	-10.5591
410.8	-28.4235			411.6	-10.7117
411	-29.339			411.8	-10.437
411.2	-29.278			412	-9.94873
411.4	-28.3625			412.2	-9.18579
411.6	-28.9728			412.4	-9.64355
411.8	-32.696			412.6	-9.52148
412	-30.8649			412.8	-9.24683
412.2	-29.8273			413	-9.61304
412.4	-30.9565			413.2	-9.21631
412.6	-30.4377			413.4	-9.30786
412.8	-29.6137			413.6	-9.00269
413	-32.6044			413.8	-9.52148
413.2	-30.102			414	-10.3149
413.4	-25.4022			414.2	-9.52148
413.6	-27.2943			414.4	-9.97925
413.8	-22.1674			414.6	-9.97925
414	-23.1745			414.8	-9.76563
414.2	-22.2895			415	-10.5896
414.4	-23.2965			415.2	-9.85718
414.6	-24.4867			415.4	-10.0403
414.8	-27.1417			415.6	-10.2539
415	-28.8202			415.8	-9.58252
415.2	-29.1559			416	-9.67407
415.4	-29.7052			416.2	-9.58252
415.6	-28.5761			416.4	-10.6506
415.8	-28.8202			416.6	-10.1013
416	-28.0268			416.8	-10.3455
416.2	-27.3859			417	-9.91821
416.4	-25.9821			417.2	-10.1318
416.6	-27.9047			417.4	-9.3689
416.8	-28.1793			417.6	-9.94873
417	-30.7428			417.8	-10.5591
417.2	-30.7733			418	-10.1623
417.4	-32.4213			418.2	-10.0403
417.6	-32.3603			418.4	-10.1318
417.8	-27.8742			418.6	-10.6506
418	-27.1112			418.8	-9.64355
418.2	-23.266			419	-9.8877
418.4	-23.205			419.2	-9.82666
418.6	-20.9162			419.4	-9.94873
418.8	-21.7401			419.6	-9.85718
419	-20.1837			419.8	-9.49097
419.2	-24.2426			420	-10.1623
419.4	-25.2191			420.2	-10.6812
419.6	-26.4704			420.4	-10.437
419.8	-27.5995			420.6	-11.5662
420	-25.2802			420.8	-10.6201
420.2	-26.2873			421	-10.6812
420.4	-27.9962			421.2	-10.0708
420.6	-30.7733			421.4	-10.4065
420.8	-32.4518			421.6	-10.1623
421	-36.0529			421.8	-10.6506
421.2	-32.6044			422	-10.6812
421.4	-31.3227			422.2	-10.5591
421.6	-33.0927			422.4	-10.4675
421.8	-27.7826			422.6	-10.0098
422	-22.6252			422.8	-10.8948
422.2	-21.3739			423	-10.437
422.4	-19.8175			423.2	-9.8877
422.6	-21.4045			423.4	-10.4065
422.8	-22.8998			423.6	-9.82666
423	-28.1793			423.8	-9.79614
423.2	-27.2943			424	-10.437
423.4	-25.0971			424.2	-10.1318
423.6	-22.6252			424.4	-10.0708
423.8	-23.0829			424.6	-10.376
424	-20.1837			424.8	-9.94873
424.2	-22.8693			425	-10.5591
424.4	-18.9936			425.2	-9.94873
424.6	-24.7309			425.4	-9.64355
424.8	-26.0736			425.6	-10.0098
425	-22.2895			425.8	-10.2539
425.2	-25.0971			426	-10.8948
425.4	-21.5876			426.2	-10.2844
425.6	-24.6393			426.4	-9.52148
425.8	-24.9445			426.6	-10.1013
426	-22.1979			426.8	-10.8337
426.2	-24.5478			427	-9.73511
426.4	-25.799			427.2	-10.1623
426.6	-24.7919			427.4	-10.4065
426.8	-25.9516			427.6	-10.376
427	-24.3647			427.8	-10.2844
427.2	-23.8764			428	-10.4065
427.4	-22.2284			428.2	-10.8032
427.6	-20.3363			428.4	-10.1318
427.8	-20.6415			428.6	-10.1013
428	-18.6273			428.8	-10.2539
428.2	-20.7025			429	-9.91821
428.4	-17.6203			429.2	-9.97925
428.6	-19.726			429.4	-10.8032
428.8	-20.9772			429.6	-10.2844
429	-21.9232			429.8	-9.8877
429.2	-20.3668			430	-10.3455
429.4	-16.4911			430.2	-10.4065
429.6	-19.8175			430.4	-9.85718
429.8	-22.6557			430.6	-10.0403
430	-19.3292			430.8	-10.0403
430.2	-20.3058			431	-10.376
430.4	-21.9843			431.2	-10.4065
430.6	-24.7919			431.4	-10.6201
430.8	-19.2377			431.6	-10.3149
431	-21.6181			431.8	-10.1623
431.2	-23.0219			432	-9.58252
431.4	-19.5734			432.2	-9.91821
431.6	-19.1767			432.4	-9.49097
431.8	-16.8879			432.6	-9.91821
432	-18.4137			432.8	-9.94873
432.2	-19.1156			433	-9.49097
432.4	-18.3832			433.2	-9.58252
432.6	-17.6508			433.4	-10.6201
432.8	-16.8268			433.6	-9.552
433	-17.7423			433.8	-9.30786
433.2	-17.8034			434	-10.2844
433.4	-18.8715			434.2	-10.0708
433.6	-16.0944			434.4	-9.94873
433.8	-15.6977			434.6	-10.5591
434	-15.4535			434.8	-10.2234
434.2	-18.4748			435	-10.3455
434.4	-21.9232			435.2	-9.76563
434.6	-21.3739			435.4	-10.1623
434.8	-21.9843			435.6	-10.8643
435	-19.0241			435.8	-9.85718
435.2	-17.9254			436	-9.85718
435.4	-15.4535			436.2	-10.1318
435.6	-16.1249			436.4	-10.5591
435.8	-13.9582			436.6	-10.3455
436	-13.1952			436.8	-9.8877
436.2	-13.5004			437	-10.437
436.4	-12.8595			437.2	-9.82666
436.6	-16.7658			437.4	-9.18579
436.8	-17.4372			437.6	-9.61304
437	-17.0404			437.8	-10.1013
437.2	-19.3598			438	-10.0403
437.4	-15.5145			438.2	-10.4065
437.6	-13.592			438.4	-10.1623
437.8	-12.005			438.6	-9.39941
438	-14.8737			438.8	-9.79614
438.2	-17.5287			439	-10.1318
438.4	-15.9113			439.2	-9.94873
438.6	-17.4677			439.4	-9.46045
438.8	-15.1178			439.6	-10.376
439	-18.5358			439.8	-9.94873
439.2	-17.2541			440	-9.73511
439.4	-17.1625			440.2	-9.64355
439.6	-17.193			440.4	-10.8032
439.8	-15.9723			440.6	-9.91821
440	-11.6083			440.8	-9.33838
440.2	-11.944			441	-8.69751
440.4	-12.0661			441.2	-10.0403
440.6	-11.6388			441.4	-9.61304
440.8	-13.3173			441.6	-10.5286
441	-14.6906			441.8	-11.5051
441.2	-10.4792			442	-10.8337
441.4	-10.1435			442.2	-11.0474
441.6	-11.2726			442.4	-10.5286
441.8	-12.4018			442.6	-9.94873
442	-10.3876			442.8	-10.5591
442.2	-9.77725			443	-11.1389
442.4	-9.19742			443.2	-11.3831
442.6	-9.8688			443.4	-10.9253
442.8	-8.28189			443.6	-11.5051
443	-6.60342			443.8	-10.1013
443.2	-6.26773			444	-10.6506
443.4	-6.11514			444.2	-10.2234
443.6	-8.80069			444.4	-10.8337
443.8	-10.4181			444.6	-10.1929
444	-10.296			444.8	-10.7727
444.2	-9.92984			445	-10.3149
444.4	-9.92984			445.2	-10.2234
444.6	-9.65518			445.4	-10.5286
444.8	-8.58706			445.6	-10.3455
445	-10.1435			445.8	-11.0474
445.2	-13.3173			446	-10.7727
445.4	-12.829			446.2	-11.1389
445.6	-10.6928			446.4	-11.0474
445.8	-9.89932			446.6	-11.4136
446	-10.8759			446.8	-11.3831
446.2	-10.9369			447	-10.5591
446.4	-10.3876			447.2	-10.5286
446.6	-9.41104			447.4	-11.0474
446.8	-9.38052			447.6	-10.6812
447	-10.4486			447.8	-10.8032
447.2	-10.2045			448	-11.261
447.4	-10.7843			448.2	-10.4675
447.6	-10.2655			448.4	-10.1318
447.8	-11.6693			448.6	-11.1694
448	-12.1271			448.8	-10.9253
448.2	-10.6623			449	-11.6882
448.4	-9.74673			449.2	-11.4441
448.6	-11.1505			449.4	-10.8032
448.8	-10.7233			449.6	-11.0779
449	-10.3876			449.8	-9.61304
449.2	-10.2045			450	-9.3689
449.4	-13.4699			450.2	-8.91113
449.6	-15.2094			450.4	-11.2305
449.8	-12.829			450.6	-10.3455
450	-13.8971			450.8	-10.5896
450.2	-12.2187			451	-10.8032
450.4	-12.5543			451.2	-11.5967
450.6	-13.9276			451.4	-11.3831
450.8	-11.3642			451.6	-11.1694
451	-11.7304			451.8	-11.5356
451.2	-12.005			452	-10.8337
451.4	-12.5849			452.2	-10.3149
451.6	-11.883			452.4	-10.9558
451.8	-12.7985			452.6	-11.2305
452	-13.1037			452.8	-11.4746
452.2	-13.4394			453	-10.376
452.4	-13.4088			453.2	-10.6506
452.6	-13.4394			453.4	-11.5662
452.8	-11.883			453.6	-11.6882
453	-10.2655			453.8	-11.2305
453.2	-10.5097			454	-11.1999
453.4	-9.8688			454.2	-9.73511
453.6	-10.8759			454.4	-10.1013
453.8	-9.38052			454.6	-9.85718
454	-8.28189			454.8	-10.7117
454.2	-9.04483			455	-11.2305
454.4	-10.8148			455.2	-10.6812
454.6	-13.9276			455.4	-10.6201
454.8	-11.4557			455.6	-10.9253
455	-12.6459			455.8	-11.7493
455.2	-9.83829			456	-11.0474
455.4	-10.235			456.2	-10.8337
455.6	-9.01431			456.4	-10.6201
455.8	-10.9064			456.6	-9.94873
456	-11.4557			456.8	-9.49097
456.2	-10.9369			457	-9.12476
456.4	-8.89224			457.2	-10.7727
456.6	-9.65518			457.4	-10.4065
456.8	-11.059			457.6	-10.9558
457	-9.71622			457.8	-10.498
457.2	-9.99087			458	-10.5286
457.4	-10.6623			458.2	-11.1389
457.6	-11.4252			458.4	-11.3525
457.8	-10.5707			458.6	-10.9863
458	-9.92984			458.8	-10.6506
458.2	-9.19742			459	-10.8032
458.4	-10.6012			459.2	-11.5356
458.6	-9.96036			459.4	-11.4746
458.8	-11.1811			459.6	-11.7798
459	-11.3947			459.8	-10.6201
459.2	-9.56363			460	-10.8032
459.4	-8.25137			460.2	-11.7798
459.6	-6.81705			460.4	-11.0779
459.8	-6.17618			460.6	-11.6577
460	-7.70206			460.8	-11.8408
460.2	-7.21377			461	-12.2681
460.4	-7.06119			461.2	-11.6272
460.6	-7.30533			461.4	-11.0168
460.8	-8.03775			461.6	-10.0708
461	-9.22793			461.8	-10.9863
461.2	-7.51895			462	-10.5591
461.4	-7.88516			462.2	-10.7727
461.6	-6.42032			462.4	-10.8643
461.8	-4.74185			462.6	-10.9253
462	-6.96963			462.8	-10.4065
462.2	-6.35928			463	-10.437
462.4	-5.29117			463.2	-10.1929
462.6	-5.1691			463.4	-10.8337
462.8	-7.97671			463.6	-10.9863
463	-8.34292			463.8	-11.4441
463.2	-9.19742			464	-10.2844
463.4	-9.25845			464.2	-10.5286
463.6	-7.30533			464.4	-10.4065
463.8	-8.31241			464.6	-11.4441
464	-10.296			464.8	-10.8643
464.2	-8.98379			465	-10.5591
464.4	-9.77725			465.2	-10.8948
464.6	-10.296			465.4	-11.4136
464.8	-8.49551			465.6	-10.8643
465	-10.7538			465.8	-10.9863
465.2	-9.04483			466	-9.8877
465.4	-9.1669			466.2	-10.6812
465.6	-11.8524			466.4	-10.4675
465.8	-13.5004			466.6	-10.4675
466	-11.7609			466.8	-11.4746
466.2	-7.97671			467	-11.322
466.4	-6.84756			467.2	-11.8408
466.6	-5.13858			467.4	-10.5896
466.8	-4.03995			467.6	-10.5286
467	-5.01651			467.8	-11.2305
467.2	-5.1691			468	-11.1084
467.4	-7.51895			468.2	-10.2844
467.6	-9.04483			468.4	-10.0403
467.8	-7.64102			468.6	-10.6506
468	-7.33584			468.8	-10.5896
468.2	-7.76309			469	-10.5286
468.4	-7.12222			469.2	-10.8337
468.6	-5.77945			469.4	-10.2234
468.8	-5.71841			469.6	-11.322
469	-6.42032			469.8	-11.0474
469.2	-4.46719			470	-11.2305
469.4	-4.95547			470.2	-11.261
469.6	-6.63394			470.4	-10.9253
469.8	-7.67154			470.6	-12.207
470	-7.27481			470.8	-10.5896
470.2	-9.07535			471	-10.4675
470.4	-11.059			471.2	-10.0403
470.6	-11.6693			471.4	-10.376
470.8	-12.6764			471.6	-10.7727
471	-11.9745			471.8	-11.1084
471.2	-12.2797			472	-10.0403
471.4	-12.1881			472.2	-11.4746
471.6	-10.8759			472.4	-11.1999
471.8	-9.99087			472.6	-11.5662
472	-9.44156			472.8	-10.9558
472.2	-8.00723			473	-10.9253
472.4	-10.7538			473.2	-10.376
472.6	-12.3102			473.4	-11.1694
472.8	-10.7843			473.6	-11.2915
473	-13.7445			473.8	-10.8643
473.2	-11.5473			474	-10.7727
473.4	-11.9135			474.2	-11.7493
473.6	-10.7843			474.4	-11.1389
473.8	-9.6857			474.6	-11.4441
474	-9.28897			474.8	-10.8948
474.2	-9.53311			475	-11.2305
474.4	-9.13638			475.2	-11.0779
474.6	-9.83829			475.4	-11.0168
474.8	-8.25137			475.6	-11.1694
475	-8.58706			475.8	-10.8643
475.2	-7.39688			476	-10.8032
475.4	-6.66446			476.2	-10.3455
475.6	-8.00723			476.4	-11.2305
475.8	-9.59414			476.6	-10.498
476	-10.296			476.8	-10.2539
476.2	-10.5707			477	-9.94873
476.4	-10.1435			477.2	-9.39941
476.6	-8.40396			477.4	-8.75854
476.8	-6.93912			477.6	-8.8501
477	-8.80069			477.8	-9.67407
477.2	-8.09878			478	-9.52148
477.4	-9.01431			478.2	-9.00269
477.6	-10.5707			478.4	-9.49097
477.8	-10.7843			478.6	-8.97217
478	-8.70914			478.8	-9.18579
478.2	-8.86172			479	-9.52148
478.4	-8.43448			479.2	-9.0332
478.6	-9.83829			479.4	-11.2305
478.8	-8.6481			479.6	-11.4746
479	-9.59414			479.8	-11.0474
479.2	-11.3642			480	-11.7493
479.4	-9.56363			480.2	-11.5051
479.6	-9.99087			480.4	-12.2376
479.8	-9.99087			480.6	-11.5051
480	-7.82413			480.8	-11.4136
480.2	-6.23721			481	-11.3525
480.4	-6.05411			481.2	-11.7188
480.6	-6.02359			481.4	-10.5896
480.8	-6.23721			481.6	-11.0474
481	-8.00723			481.8	-11.6577
481.2	-7.91568			482	-11.6577
481.4	-7.9462			482.2	-11.1389
481.6	-5.3522			482.4	-11.4136
481.8	-6.63394			482.6	-10.8948
482	-9.99087			482.8	-11.322
482.2	-5.56582			483	-11.322
482.4	-5.32168			483.2	-11.2915
482.6	-5.96255			483.4	-11.1694
482.8	-6.93912			483.6	-10.5286
483	-6.54239			483.8	-11.6577
483.2	-7.24429			484	-12.2376
483.4	-7.27481			484.2	-11.1389
483.6	-6.11514			484.4	-11.1389
483.8	-6.75601			484.6	-11.2915
484	-7.82413			484.8	-11.4136
484.2	-7.6105			485	-10.3455
484.4	-9.96036			485.2	-10.8337
484.6	-10.8454			485.4	-10.6201
484.8	-10.9674			485.6	-10.7422
485	-9.38052			485.8	-11.2305
485.2	-11.1811			486	-10.8643
485.4	-9.8688			486.2	-9.82666
485.6	-11.1811			486.4	-10.1318
485.8	-10.8759			486.6	-11.5967
486	-9.8688			486.8	-11.261
486.2	-10.0519			487	-10.4675
486.4	-9.47207			487.2	-9.79614
486.6	-9.47207			487.4	-10.2234
486.8	-10.5402			487.6	-10.5286
487	-11.3337			487.8	-10.5286
487.2	-12.3407			488	-9.61304
487.4	-10.0519			488.2	-10.0098
487.6	-9.80777			488.4	-10.437
487.8	-9.04483			488.6	-9.97925
488	-9.50259			488.8	-10.4675
488.2	-10.9064			489	-10.2844
488.4	-9.99087			489.2	-10.2844
488.6	-7.03067			489.4	-10.6506
488.8	-7.21377			489.6	-10.9558
489	-7.0917			489.8	-11.1999
489.2	-4.98599			490	-11.0474
489.4	-4.58926			490.2	-10.1623
489.6	-4.89444			490.4	-10.5591
489.8	-6.08462			490.6	-11.4136
490	-6.93912			490.8	-9.79614
490.2	-4.28409			491	-10.0708
490.4	-7.12222			491.2	-10.5591
490.6	-7.0917			491.4	-10.6506
490.8	-6.20669			491.6	-9.97925
491	-6.08462			491.8	-9.30786
491.2	-5.13858			492	-10.4675
491.4	-6.26773			492.2	-9.67407
491.6	-5.90152			492.4	-9.73511
491.8	-5.6879			492.6	-10.7727
492	-6.3898			492.8	-9.58252
492.2	-6.26773			493	-9.85718
492.4	-5.871			493.2	-10.7117
492.6	-5.6879			493.4	-10.5591
492.8	-3.82632			493.6	-11.0779
493	-5.6879			493.8	-11.2915
493.2	-4.6503			494	-10.1013
493.4	-5.23013			494.2	-9.552
493.6	-7.39688			494.4	-9.33838
493.8	-7.27481			494.6	-9.64355
494	-8.40396			494.8	-11.2915
494.2	-8.83121			495	-10.8948
494.4	-6.08462			495.2	-10.0708
494.6	-6.42032			495.4	-9.67407
494.8	-7.24429			495.6	-9.94873
495	-8.25137			495.8	-10.4675
495.2	-8.19034			496	-10.9253
495.4	-7.88516			496.2	-11.5051
495.6	-6.96963			496.4	-10.2539
495.8	-8.49551			496.6	-10.0708
496	-8.58706			496.8	-10.6506
496.2	-8.92276			497	-11.4441
496.4	-8.25137			497.2	-11.6577
496.6	-7.03067			497.4	-11.1694
496.8	-7.85464			497.6	-11.7798
497	-7.15274			497.8	-11.1694
497.2	-7.76309			498	-11.4136
497.4	-8.73965			498.2	-11.1389
497.6	-8.6481			498.4	-11.322
497.8	-7.76309			498.6	-11.5051
498	-7.57999			498.8	-10.9253
498.2	-5.99307			499	-10.5896
498.4	-6.48135			499.2	-10.6506
498.6	-6.84756			499.4	-11.9019
498.8	-6.35928			499.6	-11.2305
499	-7.54947			499.8	-10.4065
499.2	-7.64102			500	-11.1389
[truncated: 503 more rows]

## Sheet: Figure 2c
vector control					WT					I2270T							1	2	3	4	Mean	S.D.
																I2270T	5.07171e-05	0.05228	0.06576	0.28696	0.10126	0.127
time, s	fluorescence	S.E.			time, s	fluorescence	S.E.			time, s	fluorescence	S.E.
0	0.00237	0.00656			0	-0.01302	0.00948			0	0.0006261	0.01297
5	-0.00988	0.0071			5	-0.00371	0.01305			5	-0.00991	0.00667
10	0.01607	0.01195			10	0.00261	0.00888			10	-0.00857	0.01398
15	0.00395	0.00981			15	0.01821	0.0049			15	0.00155	0.00705
20	-0.0003909	0.00392			20	-9.97083e-05	0.01488			20	0.00344	0.00792
25	-0.01211	0.00854			25	-0.004	0.00712			25	0.01286	0.00426
30	-0.08353	0.02661			30	-0.05053	0.01646			30	-0.01023	0.00917
35	0.00717	0.01502			35	0.02247	0.01066			35	-0.00138	0.00774
40	0.03324	0.01978			40	0.17182	0.01164			40	0.07241	0.00501
45	0.05289	0.01435			45	0.1972	0.01111			45	0.05056	0.01395
50	0.03768	0.02552			50	0.21356	0.01596			50	0.06632	0.01781
55	0.03322	0.01491			55	0.20039	0.00701			55	0.05818	0.01154
60	0.03103	0.01325			60	0.19858	0.01292			60	0.06863	0.01329
65	0.02272	0.02416			65	0.19958	0.01657			65	0.05602	0.00869
70	0.00255	0.0126			70	0.18711	0.01339			70	0.06799	0.02392
75	0.00791	0.01013			75	0.18029	0.01038			75	0.05186	0.01296
80	-0.00287	0.01189			80	0.18389	0.00509			80	0.04949	0.0165
85	0.01077	0.01486			85	0.17913	0.00892			85	0.05597	0.0114
90	-0.01792	0.01288			90	0.18166	0.01482			90	0.06467	0.00804
95	-0.01119	0.02169			95	0.16595	0.02037			95	0.02814	0.00451
100	0.01819	0.01859			100	0.15652	0.01065			100	0.04731	0.00806
105	0.0008165	0.01435			105	0.16078	0.01093			105	0.04051	0.01614
110	0.00558	0.01681			110	0.15521	0.01263			110	0.04381	0.0149
115	0.00369	0.0112			115	0.13548	0.01446			115	0.05647	0.00879
120	0.0007663	0.01665			120	0.13847	0.01075			120	0.06513	0.00539
125	0.00667	0.00828			125	0.17201	0.0092			125	0.04171	0.00898

## Sheet: Figure 3a
vector control											WT											I2286T
	Currents at given pressure, pA :											Currents at given pressure, pA :											Currents at given pressure, pA :
time, ms	0 mmHg	15 mmHg	30 mmHg	45 mmHg	60 mmHg	75 mmHg	90 mmHg	105 mmHg			time, ms	0 mmHg	15 mmHg	30 mmHg	45 mmHg	60 mmHg	75 mmHg	90 mmHg	105 mmHg			time, ms	15 mmHg	30 mmHg	45 mmHg	60 mmHg	75 mmHg	90 mmHg	105 mmHg
199.75	-0.83535	-1.07357	-1.08567	-0.66472	-0.09838	1.33302	1.60656	-0.10034			199.6	-2.10922	1.9859	0.02843	-2.90968	-2.67125	3.03391	0.66776	-0.46414			90	-0.55064	0.37984	0.18959	-0.17357	-0.36157	0.16841	1.3333
199.85	0.04531	-0.46847	-1.44239	-0.12852	-0.00148	-0.0841	-0.00127	1.06667			199.65	-0.46128	0.30743	0.02843	-1.17018	-2.0609	1.90476	-1.40743	1.67209			90.2	-0.09287	0.74605	0.09804	-0.50927	-0.42261	0.35151	1.36382
199.9	0.10635	-0.6821	-0.74049	0.72597	-0.24562	-1.15222	1.12788	0.12063			199.7	-2.53647	1.16192	0.94395	-0.31569	-1.0233	2.97287	-1.28536	1.64157			90.4	-0.42857	1.3564	-0.32921	0.00953	-0.69727	0.22944	0.6314
199.95	0.04531	0.78275	-0.98463	0.69545	0.05956	-0.0841	-0.79473	0.12063			199.75	-1.3768	1.83331	1.34068	-1.65846	-0.65709	3.61374	0.7288	1.06174			90.6	-0.67271	1.26485	0.15908	-0.0515	-1.30762	0.68721	-0.19258
200	0.41152	1.0574	-0.4048	0.54286	-0.09303	0.49573	-0.52007	-1.03904			199.8	-1.28525	1.9859	-0.33778	-1.62794	1.11293	2.94236	0.69828	-0.15896			90.8	-0.55064	2.63814	0.09804	0.28419	-0.94141	0.62617	0.35674
200.05	-0.16831	-0.13278	-0.70997	0.54286	-0.00148	-0.63342	1.55513	-0.91697			199.85	-1.95664	0.70416	0.30309	-0.1631	-0.65709	1.75217	-0.12569	0.8176			91	0.15127	2.11934	0.76943	-0.23461	-0.27002	0.83979	0.38726
200.1	-0.13779	-0.46847	0.26659	0.0851	-0.33717	0.06848	-1.19146	0.73098			199.9	-1.68198	0.36847	-0.30727	-3.70314	-0.26036	2.05735	0.30155	-0.00638			91.2	0.42593	0.59346	1.04409	0.1316	-0.94141	0.65669	0.50933
200.15	-0.29038	-0.80417	0.08349	-0.22008	-0.67286	0.19055	-0.61162	0.97512			199.95	-0.73594	0.91778	-0.15468	-3.39796	0.04481	2.75925	0.94242	0.87863			91.4	-0.00132	0.1357	1.71547	-0.35668	-0.84985	0.16841	1.08916
200.2	-0.59556	0.14188	0.14452	0.54286	-0.94752	-1.85412	0.09028	0.18166			200	-0.91904	0.79571	0.94395	-2.45192	-1.17589	3.82737	1.18656	1.18381			91.6	-0.06236	0.28829	0.70839	-0.3872	-1.42969	0.22944	0.8145
200.25	-0.504	-0.74313	-0.86256	0.20717	0.66991	-0.48083	0.8227	0.4258			200.05	-2.10922	1.28399	1.85948	-2.54347	-1.14537	2.97287	0.82035	0.60398			91.8	0.2123	0.53243	1.01357	-0.26513	-0.66675	0.90083	1.63848
200.3	0.13687	0.01981	-0.77101	1.58046	0.15111	0.12952	-0.70317	-0.73386			200.1	-2.32285	-0.30292	1.73741	-2.48243	-1.05382	3.82737	1.27811	0.97019			92	-0.79478	0.71553	1.0746	-0.81444	-0.66675	1.08394	2.24883
200.35	0.80825	-1.10934	-0.34376	0.05458	0.97509	-0.38928	-0.42852	-1.3137			200.15	-3.36045	-0.51654	0.54723	-2.6045	-1.23693	4.25461	-0.15621	1.12277			92.2	0.2123	0.92915	0.43373	-0.29564	-0.5752	1.20601	0.8145
200.4	0.04531	-0.25485	0.114	-0.09801	-0.64235	-0.57238	1.28047	-0.48972			200.2	-4.30649	-0.2724	-1.55849	-2.36036	-0.90123	2.48459	0.51517	2.40451			92.4	0.27334	0.80708	1.19667	-0.02099	0.15723	0.35151	0.50933
200.45	-0.35142	-0.74313	1.73143	-0.4337	-0.85597	0.6178	-0.06231	-1.3137			200.25	-4.45908	0.03277	1.21861	-2.02467	0.65516	3.85788	-0.79708	2.16037			92.6	-0.18443	0.86812	1.0746	-0.60082	-0.54468	1.23652	0.08208
200.5	-0.8397	0.53861	0.78539	-1.19664	-1.00856	1.07556	0.21235	-0.39817			200.3	-3.90976	1.19244	0.54723	-0.74293	-0.41295	3.06443	-0.18673	2.67917			92.8	0.05971	-0.2	0.70839	-0.63134	-0.60571	1.23652	0.60088
200.55	-0.35142	0.44705	0.60228	-0.64732	-0.52027	0.16004	-0.97783	1.55495			200.35	-1.77353	0.9483	0.3336	-1.47535	0.92982	2.75925	0.33207	3.10642			93	-0.27598	-0.3831	1.04409	1.07765	-0.69727	0.74824	0.05156
200.6	-1.38901	0.20291	0.57177	0.0851	0.94457	0.70935	0.45649	0.2427			200.4	-2.53647	1.83331	2.56139	-1.53639	-0.16881	1.50803	0.63725	2.19089			93.2	0.18178	-0.04741	0.98305	0.04005	-1.03296	0.01582	-0.10102
200.65	-1.69419	0.72171	0.38866	0.05458	1.73803	-1.27429	-0.55059	-0.85593			200.45	-0.85801	1.80279	1.76793	-1.68898	0.86879	0.71457	1.49174	1.03122			93.4	-0.09287	-0.81035	1.01357	-0.63134	-0.48364	-0.04522	-0.13154
200.7	-0.68711	-0.3464	1.36522	-0.31163	0.24266	-0.54187	-1.37456	0.27322			200.5	-1.07163	1.31451	0.82188	-2.20778	2.18104	2.332	0.30155	1.97727			93.6	0.51748	0.25777	1.04409	0.31471	-0.51416	0.01582	-0.28413
200.75	-0.41245	-0.28537	0.38866	-0.79991	-0.42872	-0.05359	-0.398	0.85305			200.55	-0.70542	1.80279	1.43224	-1.04811	2.08949	1.84372	1.15604	1.15329			93.8	-0.06236	-0.35258	0.70839	0.34523	0.24878	1.05342	0.57036
200.8	0.25894	-0.22433	-0.31324	-1.6544	-0.70338	0.03797	-0.64214	0.51736			200.6	-1.25473	0.9483	2.0731	-2.45192	1.9369	2.8508	1.15604	1.5195			94	-0.45908	-0.41362	0.31166	-0.32616	-1.33814	0.65669	0.72295
200.85	-0.38193	-0.77365	-0.0691	-0.55577	-0.79493	-0.45031	0.02925	-0.2761			200.65	-0.06455	0.49054	1.76793	-3.24537	2.60829	2.57615	0.78983	1.58054			94.2	-0.09287	1.05123	0.09804	0.16212	-0.60571	0.47358	0.44829
200.9	-1.45005	-0.22433	0.72435	1.24477	0.42577	-1.03015	0.6396	-0.15403			200.7	-1.25473	1.28399	1.92052	-3.36744	3.46278	2.36252	0.45414	2.16037			94.4	-0.67271	1.05123	0.00649	-0.08202	0.03515	-0.22832	1.27227
200.95	0.35049	0.44705	0.99901	0.72597	-0.2151	-0.9386	0.33442	-0.00144			200.75	-2.50595	0.79571	1.09654	-2.75709	3.46278	2.1489	0.78983	3.259			94.6	-0.4896	0.37984	0.28115	-0.60082	-0.2395	0.35151	0.69243
201	0.74722	0.56912	0.51073	0.20717	-0.48976	-0.17566	-0.27593	0.15115			200.8	-2.29233	0.46002	0.36412	-2.17726	1.69276	2.24045	2.07157	1.3364			94.8	-0.21494	0.53243	0.95253	-0.32616	-0.17847	-0.35039	0.50933
201.05	-1.20591	-0.19382	-0.95411	0.14613	0.3037	-0.75549	-0.06231	-1.22214			200.85	-1.98715	-0.42499	0.51671	-1.56691	1.44862	1.20285	0.36259	1.30588			95	-0.21494	0.16622	0.3727	0.4673	-0.69727	-0.35039	0.96709
201.1	-0.10728	-0.22433	0.69384	0.72597	0.09008	-1.21325	-0.21489	0.27322			200.9	-1.7125	-0.82172	2.16466	-1.56691	1.7538	1.47751	-0.33932	1.55002			95.2	0.24282	-0.53569	0.28115	0.10109	-0.5752	-0.31987	0.99761
201.15	0.93032	1.36258	-0.16066	-1.31871	0.3037	0.19055	-0.15386	0.05959			200.95	-1.92612	-1.09638	2.16466	-1.23121	2.08949	1.78269	0.88139	1.42795			95.4	-0.97788	-0.41362	0.28115	0.10109	-0.39209	0.19893	1.39434
201.2	0.38101	0.84378	-0.86256	-0.92198	0.36473	1.35022	-0.73369	-0.55076			201	-2.4144	0.33795	-1.80263	-2.69606	0.99086	0.83664	0.27103	0.93967			95.6	-0.76426	0.01363	0.12856	-0.20409	-0.66675	-1.0523	1.08916
201.25	0.62515	-0.83468	-0.13014	-1.62389	-0.97804	-0.14514	-0.30645	0.09011			201.05	-2.4144	0.79571	-1.98573	-0.95655	1.08241	1.1113	1.03397	0.78708			95.8	0.05971	0.22725	0.15908	1.07765	0.21826	-0.7166	1.36382
201.3	0.25894	-0.28537	-0.25221	0.2682	-1.03907	0.92298	-0.00127	-0.36765			201.1	-3.20786	-1.34052	-1.13124	-0.25465	0.50257	1.50803	1.9495	1.15329			96	-0.09287	0.53243	-0.32921	0.10109	-0.20899	0.19893	0.93657
201.35	-0.71763	-1.35348	0.51073	-0.76939	-1.40528	-0.51135	0.1208	-1.00852			201.15	-1.28525	-1.34052	-1.55849	0.84398	-0.71813	1.26389	2.59037	1.61106			96.2	-0.45908	0.19673	-0.11558	-0.20409	0.49292	-0.74712	1.08916
201.4	-0.25986	-1.07883	-0.74049	-0.86095	-0.48976	0.58728	0.05977	-0.55076			201.2	-0.46128	1.16192	-0.94814	0.23363	-0.90123	2.02683	1.67484	2.25192			96.4	0.2123	0.47139	-0.08507	0.1316	0.03515	-1.60161	0.99761
201.45	-0.65659	0.8743	1.1516	-0.79991	0.27318	-0.05359	-1.00835	-0.15403			201.25	-0.61386	0.00225	-2.19936	0.14208	-0.96227	1.96579	1.40018	2.12985			96.6	0.0292	0.3188	-0.42076	0.10109	0.09619	-1.26592	0.50933
201.5	0.86929	-0.46847	-0.19117	-0.03697	1.03612	0.19055	-0.48955	-0.76438			201.3	-0.36972	1.19244	-3.1454	-1.62794	-2.09142	0.9282	1.27811	0.69553			96.8	0.7311	0.01363	0.22011	-0.99755	0.03515	-1.41851	0.47881
201.55	-0.77866	0.81326	-0.37428	0.14613	1.58544	-0.14514	-1.55767	0.27322			201.35	-1.31577	0.49054	-3.11488	-4.19142	-0.19933	2.05735	1.40018	2.06882			97	0.57851	0.3188	-0.54283	0.4673	0.21826	-1.63213	1.02813
201.6	-0.22935	0.32498	0.48021	-0.28111	-0.27613	1.41126	-0.79473	0.39529			201.4	-0.94956	0.33795	-1.00917	-2.0857	-0.13829	1.1113	2.10209	2.06882			97.2	0.7311	-0.04741	-0.45128	0.19264	0.21826	-1.54058	0.50933
201.65	-0.3209	-0.62106	-0.22169	-0.28111	-0.52027	1.16712	0.09028	-0.06248			201.45	0.05752	1.19244	-1.28383	-1.10914	-0.90123	0.83664	-0.03414	0.42087			97.4	-0.03184	-0.59672	0.5558	-0.3872	-0.51416	-1.66265	0.41778
201.7	-1.23643	0.50809	0.20556	-0.52525	-0.48976	-0.57238	0.30391	-0.2761			201.5	-1.92612	1.19244	-1.55849	-1.17018	-0.01622	2.60666	-1.71261	0.60398			97.6	0.51748	0.41036	0.22011	-0.35668	-1.12451	-1.57109	-0.10102
201.75	-0.504	-0.13278	0.14452	-0.22008	1.03612	-0.9386	0.15132	-0.12351			201.55	-2.81113	2.44366	-0.39882	0.14208	0.04481	3.61374	-0.03414	1.88571			97.8	0.45644	-0.50517	-0.75645	-1.54686	-0.17847	-1.66265	0.66192
201.8	1.05239	0.3555	-0.5879	0.35976	0.02904	-1.06067	0.48701	-1.16111			201.6	-2.68906	2.01641	-0.12416	-0.77345	0.34999	3.61374	-0.46139	1.15329			98	0.24282	0.59346	0.31166	0.34523	-0.39209	-1.29644	0.96709
201.85	-0.25986	-0.07175	-0.64894	1.21425	-1.37477	0.77039	0.09028	-0.18455			201.65	-2.47544	2.169	-0.21571	-1.17018	0.77723	2.54563	0.48466	0.57346			98.2	-0.52012	0.1357	-0.20714	-0.32616	-0.17847	-1.44902	0.69243
201.9	-1.23643	0.47757	0.78539	0.05458	-0.70338	0.52625	0.85322	1.37185			201.7	-3.9708	2.29107	-0.91762	-0.865	-0.47399	2.48459	-0.61398	2.0383			98.4	0.27334	-0.01689	0.76943	0.74195	-0.0564	-0.96074	0.8145
201.95	-0.77866	-0.19382	0.66332	0.75649	1.3413	0.64832	0.09028	-1.22214			201.75	-3.94028	1.92486	1.40172	-0.77345	-0.29088	1.17234	-1.74313	3.74728			98.6	0.57851	-0.26103	0.28115	-0.0515	-0.02588	-1.54058	0.50933
202	-1.63315	0.72171	0.51073	-0.61681	1.8601	0.86194	-0.52007	-1.28318			201.8	-3.23837	0.58209	0.02843	-1.75001	0.62465	0.50095	-1.40743	1.0007			98.8	-0.33701	0.04414	0.25063	0.04005	0.49292	-1.90679	0.66192
202.05	0.25894	-0.04123	-0.03858	-0.61681	-0.88649	0.31263	-1.25249	-1.34422			201.85	-2.68906	-0.85224	0.60826	-1.3838	1.44862	1.26389	-2.53658	0.26828			99	-0.03184	0.16622	0.22011	1.1692	0.40137	-1.0523	0.1126
202.1	0.89981	-0.83468	-0.37428	-0.09801	-0.88649	-0.38928	0.33442	-0.70335			201.9	-2.47544	0.85675	0.21153	-1.26173	2.82191	1.35544	-1.95675	1.45847			99.2	-0.39805	0.59346	0.09804	0.52833	0.76758	-0.68608	0.14312
202.15	1.2355	-0.56003	0.4497	0.54286	-1.67994	-0.05359	-0.30645	-0.03196			201.95	-1.86508	-0.02826	0.82188	-0.65138	2.42518	1.56907	-0.43087	2.98435			99.4	0.27334	0.59346	0.12856	0.1316	0.95068	-1.38799	0.93657
202.2	0.07583	-0.31589	-0.16066	0.93959	-0.7339	0.19055	0.09028	1.18874			202	-2.04819	-1.27948	0.91344	-0.52931	1.69276	0.47043	0.42362	2.06882			99.6	-0.06236	-0.2	0.5558	0.07057	0.76758	-0.96074	-0.07051
202.25	0.25894	0.44705	0.75487	0.63442	0.54784	0.80091	0.30391	-0.7949			202.05	-2.17026	-0.30292	0.36412	-1.50587	0.22792	1.53855	-0.61398	1.58054			99.8	0.42593	0.16622	-0.02403	0.16212	0.76758	-1.90679	0.38726
202.3	0.53359	-0.49899	-0.03858	-0.89146	1.24974	0.73987	-0.61162	-0.67283			202.1	-2.38388	-1.79828	1.21861	-0.77345	-1.20641	2.48459	-0.3088	2.22141			100	0.39541	0.77657	-0.39024	0.95558	0.58447	-0.83867	-0.4062
202.35	0.13687	-1.23141	-1.13722	-0.55577	-0.52027	0.40418	-0.64214	0.4258			202.15	-2.68906	-2.5307	1.89	-1.87208	-1.32848	3.3696	-1.5295	3.32004			100.2	-0.03184	0.59346	0.00649	0.04005	1.01172	-1.38799	-0.49775
202.4	0.62515	-0.49899	0.38866	-0.76939	0.12059	0.86194	0.6396	0.48684			202.2	-3.14682	-1.98139	-0.1852	-3.18434	-2.09142	2.36252	-2.75021	2.19089			100.4	-0.45908	0.37984	-0.1461	0.61988	0.24878	-0.80815	-0.34516
202.45	0.93032	1.30155	-0.64894	-0.46422	-0.30665	0.6178	-1.16094	-0.36765			202.25	-1.65146	-1.67621	0.82188	-3.00123	-3.2816	1.08078	-1.98727	2.5571			100.6	-0.00132	0.99019	-0.11558	-0.72289	-0.30054	-1.41851	0.6314
202.5	-0.65659	0.3555	0.14452	-0.9525	0.36473	-0.14514	-0.61162	-0.61179			202.3	-2.68906	-0.6081	1.46275	-1.53639	-1.66417	0.16526	-0.76656	2.67917			100.8	-0.27598	1.47847	-0.17662	0.19264	1.37793	-1.20488	0.02105
202.55	-0.56504	-1.10934	-0.61842	-2.02061	0.97509	-1.1217	-0.9168	-0.18455			202.35	-2.62802	0.64312	2.71397	-1.01759	-1.51158	0.50095	0.3931	3.01486			101	-0.12339	1.3564	-0.29869	-0.26513	0.2793	-0.74712	-0.4062
202.6	-0.71763	-0.04123	0.57177	-0.4337	0.79198	0.25159	0.67012	1.70754			202.4	-1.95664	-1.40155	3.56847	-2.23829	-0.35192	0.71457	-0.98019	3.01486			101.2	-1.28306	1.66158	0.5558	0.28419	-0.51416	-0.96074	-0.10102
202.65	-0.90073	0.20291	-0.0691	-0.06749	-0.76442	-0.02307	-0.70317	-0.39817			202.45	-2.78061	-0.82172	4.54503	-1.62794	-0.53502	2.05735	-0.76656	2.80124			101.4	-0.67271	1.57002	-0.23765	0.6504	-0.63623	-1.90679	-0.25361
202.7	1.38809	0.8743	0.35814	-0.4337	0.36473	-0.14514	-0.73369	-0.03196			202.5	-0.85801	-2.31708	3.56847	-1.41432	-0.8402	2.51511	-0.55294	2.28244			101.6	-0.33701	1.8752	-0.17662	0.52833	0.15723	-1.26592	-1.1081
202.75	0.25894	0.26395	0.38866	1.03114	-0.64235	-0.05359	-0.06231	-1.10007			202.55	-1.74301	-0.2724	2.83604	-0.28517	-2.97643	2.51511	-1.07174	2.46555			101.8	-0.55064	1.23433	-0.20714	0.22316	0.30981	-2.15093	-0.5893
202.8	-0.65659	0.20291	0.114	-0.40318	-0.2151	-0.51135	-1.80181	-0.52024			202.6	-2.75009	-0.2724	3.59898	-0.07154	-3.46471	3.03391	-0.94967	1.12277			102	-0.67271	0.77657	-1.15318	0.22316	0.4624	-0.77764	-0.98603
202.85	-0.13779	-0.28537	-1.13722	-0.86095	-0.85597	0.6178	0.45649	1.12771			202.65	-2.68906	-0.63861	3.53795	0.53881	-1.99986	0.74509	-1.71261	1.42795			102.2	-0.76426	0.62398	-0.63438	0.31471	-0.14795	-0.80815	-1.1081
202.9	-0.47349	0.47757	-0.09962	0.17665	0.21215	1.19763	-0.09282	-0.06248			202.7	-2.53647	-0.0893	3.66002	2.33934	-2.64073	0.37888	-1.04122	1.5195			102.4	-0.58115	1.32588	-0.57335	-0.5703	-0.51416	-2.08989	-1.4438
202.95	-1.87729	1.17948	0.75487	-0.4337	0.12059	0.31263	0.05977	1.00564			202.75	-2.65854	-0.21137	2.98863	1.48485	-1.32848	1.20285	-1.8652	1.76364			102.6	-0.45908	1.60054	0.34218	0.28419	0.34033	-0.62505	-1.1081
203	-1.75522	0.81326	-0.37428	-0.67784	0.3037	0.70935	-1.77129	0.9446			202.8	-3.08579	-1.58466	4.88072	0.14208	-1.66417	2.72873	-0.91915	1.70261			102.8	0.0292	1.72261	0.43373	-0.50927	-0.08692	-1.0523	-0.55879
203.05	-0.41245	1.82034	0.51073	-0.92198	-0.12355	-1.18274	-0.18438	1.00564			202.85	-4.24545	-1.06586	4.57555	0.26415	-3.19005	1.05027	-0.8276	1.64157			103	-0.88633	2.05831	0.09804	-0.02099	0.06567	-0.28936	-1.81001
203.1	-0.38193	0.69119	1.45678	-0.79991	-0.2151	-0.23669	0.45649	0.02908			202.9	-3.94028	0.82623	4.23985	1.97313	-3.31212	2.75925	-1.40743	3.38107			103.2	0.36489	1.29537	-0.05455	-0.11254	-0.14795	-1.0523	-0.55879
203.15	-0.29038	0.59964	0.51073	-1.34923	1.5244	-0.23669	0.60908	-0.06248			202.95	-4.1539	1.10089	3.84312	2.21727	-2.0609	2.63718	-0.24776	3.13693			103.4	-0.24546	0.95967	-0.26817	-0.41771	0.24878	0.41255	-0.77241
203.2	-0.90073	0.56912	0.20556	-1.68492	0.94457	0.25159	-0.79473	-0.06248			203	-2.50595	0.39898	1.58482	2.06468	-2.64073	2.88132	0.88139	2.09934			103.6	-0.4896	0.44087	-0.08507	-0.44823	0.76758	-0.04522	-0.68086
203.25	-0.96177	0.81326	-0.92359	-0.52525	-0.33717	0.55677	-0.73369	-0.18455			203.05	-3.02475	0.36847	1.73741	0.99657	-1.72521	2.17942	0.63725	3.10642			103.8	-0.79478	0.99019	0.12856	-0.41771	1.01172	-0.80815	-2.20674
203.3	0.28945	1.27103	-0.46583	-0.70836	-0.06251	-0.32824	-0.70317	0.57839			203.1	-3.6351	2.38263	2.83604	1.08812	-1.23693	3.00339	0.45414	4.1135			104	-0.09287	2.33296	0.40322	0.19264	0.24878	-0.35039	-0.52827
203.35	-0.13779	-0.1633	-0.52687	-1.41026	0.21215	-1.39636	-0.36748	-0.03196			203.15	-2.04819	1.74176	3.04967	0.3557	-2.48815	4.13254	1.70536	3.13693			104.2	0.0292	1.41744	0.43373	-0.63134	0.00464	0.35151	-1.38276
203.4	-0.99228	0.69119	0.81591	-0.4337	0.63939	1.01453	-0.06231	0.12063			203.2	-2.04819	3.54229	2.74449	1.05761	-1.84728	3.91892	3.10917	1.61106			104.4	-0.06236	1.75313	-0.05455	-0.20409	-0.20899	-0.10625	-2.51191
203.45	-0.90073	0.72171	1.02953	-0.83043	-0.18458	0.28211	-0.42852	-0.2761			203.25	-3.23837	3.96954	1.95103	2.03417	-1.359	2.45407	3.44486	2.28244			104.6	-0.03184	1.78365	0.22011	-0.47875	-0.02588	0.13789	-0.5893
203.5	0.50308	0.3555	-0.19117	-0.22008	-0.48976	-1.36584	0.60908	-0.15403			203.3	-3.20786	2.62677	2.80553	0.63036	-2.88487	2.36252	3.65849	2.09934			104.8	-0.24546	3.00435	0.09804	-1.45531	-0.97193	0.01582	-0.71137
203.55	-0.3209	0.63016	0.54125	-0.58629	0.45629	-0.75549	0.8227	-0.18455			203.35	-5.00839	2.41314	1.58482	2.18675	-2.70177	1.87424	4.32987	2.64865			105	-0.21494	2.45503	0.00649	-1.18065	0.03515	-0.04522	0.35674
203.6	-0.53452	0.53861	0.35814	-0.49474	0.73095	0.70935	0.15132	-0.85593			203.4	-4.76425	2.19952	0.05894	0.84398	-2.33556	0.01267	5.55058	2.86228			105.2	-0.15391	2.11934	-0.11558	-1.18065	0.64551	-0.56401	0.53985
203.65	0.89981	-0.13278	0.4497	-0.67784	-0.58131	1.1366	0.09028	-0.30662			203.45	-2.47544	1.6502	1.98155	0.8745	-1.66417	0.01267	3.71952	2.22141			105.4	-0.55064	1.47847	0.3727	-0.50927	0.40137	0.321	0.8145
203.7	-0.65659	1.48465	0.57177	-0.28111	-0.61183	-1.06067	0.70063	-0.48972			203.5	-2.23129	0.97882	-0.00209	1.5764	-0.59606	1.96579	1.33915	1.58054			105.6	-0.91685	1.44795	-0.42076	-0.69237	-0.02588	0.62617	0.1126
203.75	-0.62607	1.9119	1.02953	-0.73888	-0.79493	-0.75549	-0.36748	0.97512			203.55	-3.57407	0.9483	-1.31435	1.79003	-1.08434	1.47751	-0.15621	1.8552			105.8	-0.12339	1.3564	-0.26817	-0.5703	-0.63623	-0.25884	-0.25361
203.8	0.0148	-0.43796	0.60228	-1.44078	-1.06959	0.67884	-0.24541	0.02908			203.6	-2.26181	2.96246	0.69981	2.15624	-1.20641	0.25681	1.67484	2.37399			106	-0.12339	1.02071	0.49477	-0.69237	-0.72778	0.41255	0.23467
203.85	0.38101	0.05032	-1.13722	-1.1356	-0.88649	-0.63342	0.48701	-0.39817			203.65	-3.08579	1.52813	1.27965	2.67504	-0.04674	1.41648	3.44486	2.40451			106.2	-0.18443	1.05123	0.92201	-0.26513	-0.36157	-0.38091	0.35674
203.9	-0.16831	-0.40744	0.51073	0.14613	-0.06251	-0.63342	-0.5811	-0.24558			203.7	-2.78061	0.64312	1.12706	3.10228	0.65516	1.53855	1.79691	1.5195			106.4	-1.19151	1.38692	-0.42076	-0.96703	0.52344	0.62617	-1.13862
203.95	-0.29038	1.33206	-0.28273	0.48183	-0.12355	-0.23669	-0.12334	-0.00144			203.75	-3.29941	-0.02826	1.52379	2.614	0.31947	2.02683	3.29227	2.40451			106.6	0.0292	1.02071	0.22011	-0.17357	-0.66675	0.321	-0.77241
204	-0.68711	0.69119	-0.64894	-0.83043	-0.67286	0.52625	-1.31353	0.30373			203.8	-2.56699	0.55157	0.21153	2.55297	-0.47399	1.44699	2.55985	2.64865			106.8	0.24282	1.50899	-0.11558	-0.81444	-0.30054	0.53462	-0.4062
204.05	-0.44297	0.11136	0.75487	-0.70836	-0.67286	0.16004	0.30391	0.36477			203.85	-1.34629	0.61261	-0.06313	2.0952	-1.48107	1.50803	3.87211	2.00778			107	-0.03184	0.6545	0.18959	-0.17357	-0.30054	-0.04522	0.35674
204.1	-0.19883	-0.40744	0.84642	1.85512	0.12059	-0.72497	1.37202	-0.12351			203.9	-1.77353	1.00933	-0.39882	1.51537	0.04481	1.56907	3.5059	1.91623			107.2	-0.52012	0.89864	0.09804	-0.29564	0.2793	-0.35039	0.6314
204.15	0.04531	-0.77365	0.93798	0.35976	-0.7339	-0.32824	0.45649	0.02908			203.95	-0.94956	1.6502	-0.94814	0.44725	-0.59606	-0.01785	0.85087	2.25192			107.4	0.05971	0.71553	0.61684	-0.17357	-0.42261	-0.50298	-0.43672
204.2	0.1979	-0.3464	-0.74049	0.14613	-0.85597	0.64832	-0.27593	-0.2761			204	-2.10922	2.04693	-0.85658	-0.95655	-0.07726	-0.20095	2.04105	0.97019			107.6	-0.12339	1.05123	0.28115	-1.0891	-0.08692	0.16841	-0.80293
204.25	1.60171	-0.13278	-0.25221	-0.46422	-0.48976	1.28919	0.33442	-1.03904			204.05	-1.28525	1.86383	-0.94814	-1.41432	0.86879	1.26389	3.10917	1.55002			107.8	-0.18443	0.3188	0.037	-0.32616	0.00464	0.04634	-0.07051
204.3	0.86929	-0.1633	0.60228	-0.83043	-0.3982	-0.87756	-0.64214	-0.70335			204.1	-0.30869	2.07745	-1.46693	-0.74293	-1.11486	1.17234	2.4683	0.60398			108	0.36489	-0.23051	-0.69542	-0.20409	0.21826	0.04634	0.23467
204.35	-0.59556	-0.31589	-0.5879	-0.18956	0.97509	-1.03015	-0.30645	0.66994			204.15	-0.64438	0.46002	-2.50453	0.23363	0.01429	2.11838	1.55277	1.8552			108.2	0.48696	0.56294	-1.15318	-0.93651	0.58447	-0.07573	-0.65034
204.4	0.47256	-0.10226	-1.1067	-0.15904	-0.76442	-0.29773	0.48701	-0.00144			204.2	-2.68906	0.52105	-2.22987	1.21019	-0.07726	2.36252	1.18656	3.10642			108.4	-0.58115	1.11226	0.40322	-0.72289	-0.02588	-0.35039	-0.4062
204.45	0.50308	1.3931	-0.03858	0.90907	-0.36769	0.16004	-1.25249	-1.22214			204.25	-3.78769	0.21588	-2.6266	-0.74293	-0.62658	1.69114	0.17948	0.8176			108.6	-0.15391	1.72261	0.28115	0.34523	-0.17847	-0.35039	0.08208
204.5	-1.08384	0.41654	0.66332	-0.73888	-0.58131	0.16004	-1.55767	-0.73386			204.3	-2.75009	-1.40155	-0.97865	-0.28517	0.22792	1.66062	0.30155	1.36691			108.8	-0.24546	1.90572	0.46425	-0.29564	-0.97193	0.04634	1.36382
204.55	-0.22935	-1.65866	0.87694	-0.55577	-0.67286	-0.51135	0.76167	-0.24558			204.35	-2.26181	0.79571	-0.1852	0.23363	1.235	2.02683	2.40726	2.09934			109	-1.28306	1.32588	0.12856	0.34523	-0.63623	0.25996	1.24175
204.6	0.0148	0.66068	0.84642	-0.55577	-1.2527	0.16004	-0.67266	-1.03904			204.4	-1.80405	0.33795	0.39464	-0.98707	1.87587	1.72165	2.95658	2.19089			109.2	-0.21494	0.95967	-0.39024	-0.17357	-0.33106	-0.28936	0.66192
204.65	0.93032	0.56912	0.93798	0.51235	0.09008	0.92298	-0.48955	-0.45921			204.45	-2.50595	0.30743	-0.49037	-2.29933	1.81483	3.06443	1.91898	2.37399			109.4	0.45644	1.08174	-0.05455	0.40626	-0.14795	-0.28936	0.47881
204.7	0.50308	-0.19382	-0.34376	-1.04405	0.85302	-0.11462	0.79219	-0.94749			204.5	-2.07871	0.64312	-0.27675	-0.71241	-1.26744	2.24045	2.9871	2.12985			109.6	0.48696	1.11226	0.22011	-0.26513	-0.42261	-0.59453	0.84502
204.75	0.22842	-0.07175	-1.90016	-0.64732	-1.16114	-1.97619	-1.52715	0.21218			204.55	-1.55991	-0.45551	-1.07021	1.21019	-2.21349	1.17234	2.22416	1.70261			109.8	-0.70322	0.50191	0.73891	-0.3872	-0.88037	0.77876	0.50933
204.8	0.7167	-0.22433	-0.86256	-1.1356	-0.917	-0.0841	-1.22197	0.73098			204.6	-2.29233	-0.15033	-1.65004	1.02709	-0.90123	1.29441	-1.07174	2.31296			110	-0.76426	1.02071	-0.6649	0.43678	-0.48364	0.321	0.23467
204.85	0.56411	0.20291	0.57177	-0.40318	-0.61183	0.55677	-0.73369	1.24978			204.65	-1.80405	-0.2724	-1.86366	2.30882	-1.17589	0.37888	-1.28536	1.36691			110.2	-0.76426	0.19673	-0.32921	-0.44823	-0.39209	-0.38091	1.39434
204.9	-0.22935	-0.56003	0.20556	-0.09801	0.12059	0.16004	-0.85576	1.55495			204.7	-2.23129	-1.24897	-3.45058	1.60692	-2.39659	1.69114	0.36259	2.34348			110.4	-0.36753	-0.96294	-0.54283	0.40626	-0.27002	-0.1978	0.75347
204.95	-0.56504	1.17948	-0.0691	0.2682	-0.36769	1.04505	0.76167	-0.61179			204.75	-2.4144	-1.03534	-2.93178	0.3557	-2.88487	2.60666	1.21708	1.8552			110.6	-0.52012	0.47139	-0.20714	-0.44823	-0.54468	0.56514	0.35674
205	1.17446	0.1724	0.14452	0.32924	-0.15406	0.25159	-1.03887	1.12771			204.8	-1.98715	0.18536	-2.6266	-0.43776	-2.61022	1.41648	1.30863	0.39035			110.8	-1.31358	1.26485	0.95253	-1.05858	0.09619	-0.10625	-0.10102
205.05	0.10635	-0.22433	-0.70997	0.45131	0.21215	0.37366	0.54805	0.7615			204.85	-2.26181	-0.94379	-1.55849	-0.19361	-0.99279	1.87424	0.36259	0.57346			111	-0.64219	0.86812	0.09804	-1.11962	-0.39209	-0.50298	1.42486
205.1	-0.56504	-0.46847	-0.43531	-0.52525	1.09716	0.22107	1.98237	-0.2761			204.9	-2.23129	-1.79828	-1.83315	-1.04811	-0.47399	1.26389	-0.76656	2.00778			111.2	-0.00132	-0.32207	1.01357	0.68092	-0.14795	-0.93023	0.57036
205.15	-0.56504	0.08084	-0.00807	-0.06749	1.21923	-0.23669	1.52461	-0.82542			204.95	-2.50595	-2.40863	-1.13124	-0.49879	-0.59606	1.6301	1.15604	0.54294			111.4	0.2123	0.22725	0.79994	0.04005	-0.5752	-0.93023	0.05156
205.2	-0.41245	0.81326	0.93798	-0.86095	1.03612	-1.79309	0.67012	0.82253			205	-2.38388	-2.07294	-0.33778	-1.23121	-0.99279	2.36252	1.06449	-0.31155			111.6	-0.3065	1.90572	0.40322	-0.20409	-0.36157	-1.14385	1.1502
205.25	-0.71763	0.63016	0.57177	-0.98302	0.02904	-1.48791	-0.61162	0.85305			205.05	-1.22422	-0.45551	-0.09364	-0.40724	-1.84728	3.52219	-0.8276	-0.18948			111.8	-0.58115	2.08882	-0.05455	0.49781	0.09619	-0.96074	1.08916
205.3	-0.96177	0.78275	-0.16066	-0.00645	-0.30665	0.52625	-0.30645	-0.55076			205.1	-1.25473	0.06329	-0.30727	-0.37672	0.56361	2.91184	-0.70553	2.25192			112	-0.55064	1.90572	-0.11558	0.1316	-0.0564	-1.17437	1.21123
205.35	1.57119	1.42362	-0.70997	-0.09801	-1.83253	1.19763	0.1208	-0.7949			205.15	-0.43076	-1.03534	-1.68056	-1.99415	-0.10778	1.87424	0.48466	2.19089			112.2	-1.03892	2.42452	0.46425	0.89454	-0.36157	-1.26592	1.3333
205.4	1.08291	-0.13278	0.14452	-0.40318	-0.09303	-0.63342	-0.67266	0.57839			205.2	-1.28525	0.61261	-2.29091	-1.13966	-1.63365	2.72873	0.85087	3.89987			112.4	0.27334	2.42452	-0.05455	-0.0515	-0.11743	-0.35039	1.08916
205.45	1.2355	-0.22433	0.38866	-0.49474	-0.79493	-0.96911	-0.27593	0.21218			205.25	-0.1561	-1.61518	-1.83315	-0.49879	-2.0609	1.14182	0.14896	2.46555			112.6	-0.09287	0.71553	0.98305	-0.11254	0.15723	-0.28936	0.02105
205.5	-0.53452	-0.74313	-0.43531	0.02406	-0.06251	-0.26721	1.09736	0.27322			205.3	-0.55283	-1.8288	-1.68056	-1.3838	-1.42003	1.81321	0.33207	-0.28103			112.8	0.0292	0.50191	0.92201	0.10109	0.03515	-0.5335	0.32622
205.55	-0.59556	-1.32297	-0.49635	0.11562	-0.15406	0.12952	0.70063	-0.70335			205.35	-0.36972	-1.58466	-1.95522	-1.17018	-0.53502	2.88132	-0.46139	-0.28103			113	-0.18443	0.68501	1.04409	0.58937	-0.97193	0.01582	0.41778
205.6	0.47256	0.66068	0.99901	-0.12852	1.06664	1.31971	-0.21489	-0.82542			205.4	0.94253	-1.27948	-2.41298	-0.71241	-0.07726	3.06443	-0.98019	-0.52518			113.2	-0.36753	1.8752	0.61684	0.83351	-0.17847	-0.22832	-0.13154
205.65	1.51016	-0.80417	-0.49635	-0.18956	1.43285	-0.11462	0.33442	-1.46629			205.45	-0.18662	0.06329	1.12706	-1.53639	-0.96227	2.63718	0.85087	-0.64725			113.4	0.0292	0.62398	0.76943	0.52833	-0.30054	-0.80815	-0.46723
205.7	-0.29038	-0.46847	-1.44239	0.32924	-1.19166	-0.57238	0.24287	-0.12351			205.5	-3.66562	1.61969	0.73033	-2.32985	-1.96935	2.20993	0.66776	0.20725			113.6	-0.73374	0.44087	0.15908	1.04713	-0.60571	0.44307	0.17364
205.75	-0.65659	-0.40744	0.114	0.6039	-0.2151	-0.4198	-0.64214	0.60891			205.55	-2.47544	0.73468	2.83604	-1.71949	-1.81676	2.45407	-0.49191	-0.83035			113.8	0.42593	-0.56621	-0.11558	0.80299	-1.094	-0.31987	0.35674
205.8	-0.68711	0.11136	-0.16066	0.20717	0.70043	0.25159	-0.06231	-0.00144			205.6	-1.80405	1.19244	3.32433	-1.41432	-1.90831	3.3696	-0.15621	0.08518			114	0.09023	0.19673	-0.20714	1.38282	-0.45313	-0.59453	0.14312
205.85	0.25894	0.1724	0.60228	-0.37266	-0.64235	-0.57238	-0.09282	-0.52024			205.65	-3.17734	-0.02826	2.71397	-0.92604	-2.73229	2.88132	-1.25484	0.20725			114.2	-0.33701	0.25777	0.22011	0.71144	0.21826	-0.35039	1.11968
205.9	0.28945	-1.29245	1.91454	0.87856	-0.82545	0.16004	-0.00127	-0.85593			205.7	-2.56699	-0.76068	1.64586	-1.3838	-2.24401	1.66062	-0.3088	-0.67776			114.4	-0.33701	0.10518	-0.29869	1.10817	-0.42261	-0.93023	0.6314
205.95	-0.29038	-0.83468	0.6328	0.75649	0.27318	-0.14514	-1.34404	0.09011			205.75	-0.79697	-0.42499	2.71397	-1.26173	-0.26036	2.51511	-0.18673	0.20725			114.6	-0.55064	0.04414	0.64736	0.49781	-1.24658	-0.44194	0.72295
206	-0.29038	0.78275	0.17504	0.45131	-0.48976	0.77039	-1.64922	-1.13059			205.8	-0.98008	-0.82172	2.28673	-1.41432	-1.359	2.08786	0.27103	1.94675			114.8	-0.3065	-0.29155	0.18959	-0.23461	-0.7583	-1.78472	-0.46723
206.05	0.99136	0.8743	-0.00807	0.81752	0.27318	-0.4198	0.85322	-0.61179			205.85	-0.46128	-1.31	1.40172	-1.04811	-2.82384	1.93528	-0.58346	2.80124			115	-0.18443	-0.16948	0.70839	-0.78392	-1.12451	-0.56401	-1.74897
206.1	-0.19883	0.01981	-0.86256	0.63442	-1.55787	-1.06067	1.12788	0.97512			205.9	0.75943	-1.21845	0.51671	-0.22413	-1.66417	1.08078	0.33207	1.30588			115.2	0.27334	0.80708	-0.39024	-0.75341	-1.39917	-0.13677	-1.74897
206.15	1.32705	0.05032	-0.86256	0.42079	-1.16114	-0.11462	1.06685	0.27322			205.95	-1.1937	-2.13398	1.64586	-1.17018	-1.57262	2.54563	1.09501	0.60398			115.4	-0.24546	1.02071	-0.81749	-0.26513	-0.0564	-1.57109	0.53985
206.2	-0.22935	-0.19382	-1.1067	-0.22008	0.48681	0.77039	-0.21489	0.63943			206	-1.52939	-0.76068	0.11998	-1.47535	1.08241	3.7053	0.3931	1.58054			115.6	-0.12339	0.77657	-0.39024	0.86402	-0.72778	-0.28936	-0.22309
206.25	0.53359	-0.71261	-0.25221	1.67201	-0.55079	0.80091	0.05977	-0.18455			206.05	-1.1937	-0.51654	0.08946	-1.81105	0.31947	2.39304	1.12553	0.75656			115.8	0.88369	0.95967	-0.78697	1.01661	0.2793	-1.20488	-0.95552
206.3	0.89981	0.81326	-0.4048	1.79408	-0.48976	-0.4198	0.24287	0.30373			206.1	-0.88852	-0.76068	2.43932	-1.59742	-1.81676	2.63718	0.51517	-0.4031			116	1.40249	0.8376	-1.00059	-0.41771	-0.30054	-0.50298	-0.03999
206.35	-0.07676	1.30155	-0.22169	-0.67784	-0.64235	-0.96911	-1.00835	0.15115			206.15	-2.26181	0.79571	2.22569	-1.93312	-2.42711	1.66062	1.09501	-0.34207			116.2	0.548	0.89864	-0.69542	-0.44823	-0.30054	-0.50298	0.44829
206.4	0.31997	-0.13278	0.114	0.45131	-1.13063	0.00745	-0.15386	-0.03196			206.2	-3.84873	-0.0893	2.19518	-1.71949	-0.62658	2.42356	0.21	1.39743			116.4	0.45644	0.50191	-0.17662	-0.14306	0.58447	-0.83867	0.50933
206.45	0.44204	0.66068	-0.46583	1.39735	-0.64235	-0.6029	-0.55059	0.45632			206.25	-2.32285	0.09381	2.50035	-1.07862	0.77723	1.90476	1.15604	-0.64725			116.6	-0.33701	-0.2	-0.51231	-0.17357	0.4624	-0.04522	0.60088
206.5	-1.87729	0.20291	-0.00807	0.14613	-0.33717	0.25159	-0.76421	-0.06248			206.3	-2.78061	0.36847	3.38536	-1.59742	-0.50451	1.96579	1.49174	-0.28103			116.8	-0.00132	0.28829	-0.97008	-0.69237	1.07275	-0.10625	-0.34516
206.55	-0.68711	-0.95676	0.81591	0.69545	0.54784	2.29627	0.1208	-0.67283			206.35	-3.48252	-0.63861	2.86656	-1.44484	-0.07726	1.32492	2.10209	1.27536			117	-1.13047	-0.10844	-0.54283	0.00953	0.52344	-0.56401	-0.65034
206.6	1.72378	-0.46847	0.17504	0.23769	1.09716	0.73987	-0.85576	-0.30662			206.4	-2.81113	1.1314	2.50035	-2.51295	0.65516	2.08786	2.01054	1.76364			117.2	-0.03184	0.95967	-0.42076	0.68092	0.18774	-0.0147	-0.19258
206.65	-0.07676	-0.52951	-0.52687	-1.25767	0.51732	0.6178	-1.16094	0.85305			206.45	-3.08579	2.65728	2.53087	-1.04811	0.10585	2.57615	0.27103	2.5571			117.4	-0.12339	0.59346	-0.81749	0.1316	-0.0564	0.29048	-0.925
206.7	0.50308	-0.37692	0.4497	-0.73888	-0.70338	0.25159	-0.61162	1.03616			206.5	-2.17026	0.88726	1.09654	-0.95655	-0.87072	2.63718	0.66776	2.89279			117.6	-0.4896	0.8376	-1.00059	0.00953	0.18774	-0.65557	0.26519
206.75	0.93032	0.44705	0.60228	0.35976	-0.48976	0.25159	-1.00835	0.9446			206.55	-3.32993	0.88726	0.42516	-0.04103	-0.65709	2.78977	-0.03414	2.43503			117.8	-0.58115	-0.65776	-1.33629	-0.32616	0.85913	-0.38091	-0.43672
206.8	-0.96177	-0.6821	0.20556	0.29872	0.02904	0.06848	-0.88628	0.12063			206.6	-4.27597	1.22296	0.6693	-0.55983	-0.93175	2.36252	0.14896	2.64865			118	-1.09995	0.80708	-1.39732	-0.20409	0.12671	-0.13677	-0.77241
206.85	-1.78574	-0.59054	-0.74049	0.81752	-2.25978	-0.11462	0.21235	-0.06248			206.65	-3.36045	0.21588	1.58482	-0.52931	-0.74865	2.332	0.82035	2.12985			118.2	0.548	0.53243	-1.42784	-0.96703	0.4624	-0.07573	-1.1081
206.9	-0.35142	0.84378	-0.74049	0.0851	-2.87013	1.1366	-0.398	0.63943			206.7	-3.32993	0.9483	2.50035	-0.6819	-0.04674	2.69822	1.36967	1.09226			118.4	0.33437	0.86812	-0.69542	0.00953	0.64551	-0.96074	0.08208
206.95	1.63223	0.69119	0.23607	1.24477	0.09008	-0.81653	-0.36748	1.00564			206.75	-2.9332	1.4671	0.91344	-0.37672	-0.80968	1.72165	1.67484	1.94675			118.6	0.27334	0.92915	-1.58043	-0.81444	-0.02588	-0.31987	-0.00947
207	0.80825	-0.52951	-0.00807	0.81752	0.45629	0.31263	0.02925	1.09719			206.8	-2.47544	-0.02826	1.00499	-0.59034	-0.80968	1.35544	1.49174	1.5195			118.8	0.45644	0.86812	-0.90904	-0.84496	0.95068	-0.56401	0.32622
207.05	-1.5416	-0.22433	0.23607	1.48891	-1.19166	-0.45031	-0.52007	0.60891			206.85	-2.96372	-0.63861	2.16466	-0.28517	-0.29088	1.35544	1.40018	2.19089			119	-0.39805	1.69209	-1.76353	0.16212	0.55395	-0.38091	0.96709
207.1	0.35049	-0.31589	0.84642	0.81752	-0.85597	-0.72497	-0.85576	1.09719			206.9	-3.14682	2.26056	1.58482	-0.77345	-0.26036	1.35544	2.22416	1.97727			119.2	0.70058	0.53243	-0.29869	0.10109	0.95068	0.29048	1.42486
207.15	0.93032	0.63016	-1.50343	0.54286	1.09716	0.31263	-0.09282	0.02908			206.95	-2.9332	3.32867	0.97447	-0.22413	1.63173	2.17942	2.40726	2.70969			119.4	-0.21494	1.20381	-1.12266	-0.63134	0.03515	-0.44194	0.17364
207.2	0.74722	-0.1633	-0.92359	0.81752	0.45629	-0.26721	0.15132	-0.15403			207	-2.78061	2.71832	2.31725	0.56932	0.31947	1.17234	3.07865	1.79416			119.6	-0.24546	0.68501	-1.39732	-0.96703	-0.54468	-1.90679	0.1126
207.25	0.47256	-1.41452	0.75487	0.93959	-1.19166	-0.96911	0.67012	0.21218			207.05	-2.17026	3.54229	1.49327	-0.25465	-0.44347	2.45407	3.01762	0.66501			119.8	-0.03184	1.14278	-1.27525	-0.29564	-0.30054	-0.83867	0.38726
207.3	0.89981	-0.01071	0.6328	0.90907	-1.16114	-0.51135	-0.18438	0.27322			207.1	-1.34629	2.96246	0.73033	-0.1631	0.13636	1.50803	3.1702	1.30588			120	-0.33701	0.99019	-1.7025	-0.50927	-0.20899	-1.60161	0.44829
207.35	-1.41953	-0.07175	0.32763	-0.92198	-0.24562	0.34314	0.02925	-0.61179			207.15	-1.13266	2.77935	0.54723	0.66088	-1.38951	1.41648	2.74296	2.06882			120.2	-1.06944	0.47139	-0.23765	0.1316	0.34033	-1.63213	-0.19258
207.4	-0.41245	0.78275	-0.80152	-0.22008	0.05956	0.4347	-0.33696	-0.58128			207.2	-1.62094	2.01641	0.45567	0.84398	-0.44347	2.11838	1.61381	1.55002			120.4	-0.00132	1.02071	-0.42076	0.40626	0.00464	-0.44194	0.08208
207.45	1.4186	-0.3464	-0.34376	1.15321	-0.67286	0.6178	-1.31353	0.05959			207.25	-0.98008	3.35919	0.05894	0.53881	-1.359	2.78977	1.40018	0.42087			120.6	0.15127	1.02071	-0.57335	-0.23461	0.00464	-1.57109	-0.19258
207.5	0.86929	-0.40744	-0.86256	1.73305	-0.94752	-0.35876	0.21235	-0.42869			207.3	-2.56699	2.10797	0.79137	0.59984	0.74672	3.21701	2.80399	1.06174			120.8	0.42593	0.92915	-0.57335	-0.23461	-0.39209	-0.83867	0.20415
207.55	1.02188	-0.43796	-0.77101	1.54994	-0.55079	-0.4198	-0.06231	1.24978			207.35	-1.80405	1.22296	0.30309	-1.35328	0.22792	2.6677	3.62797	0.84812			121	-0.52012	0.62398	-0.57335	-0.0515	0.15723	-1.20488	-0.19258
207.6	-0.47349	-0.98727	-0.89308	-0.28111	0.45629	1.04505	-0.21489	0.66994			207.4	-2.75009	2.41314	-0.06313	-2.17726	-0.80968	-0.4451	3.01762	1.3364			121.2	0.09023	0.6545	-0.57335	0.43678	1.04224	-0.86919	-0.46723
207.65	0.07583	-0.56003	-1.13722	-0.25059	1.0056	0.55677	1.00581	-0.24558			207.45	-3.1163	3.26764	-1.28383	-2.14674	-0.47399	-0.13992	0.69828	3.0759			121.4	-0.03184	0.41036	-0.32921	0.89454	0.4624	-0.7166	-0.22309
207.7	0.41152	-0.1633	-0.03858	-1.25767	-0.09303	-2.28137	0.97529	0.60891			207.5	-2.59751	4.2442	-0.70399	-2.84864	1.57069	0.37888	0.66776	3.13693			121.6	-0.8253	0.80708	-0.848	0.98609	0.40137	-0.77764	0.20415
207.75	0.31997	-0.95676	-0.16066	-0.49474	-0.67286	-1.06067	-0.00127	0.51736			207.55	-1.83457	4.2442	-2.1078	-1.62794	0.47206	0.22629	0.21	3.01486			121.8	0.94472	1.47847	-0.87852	0.34523	-0.33106	-1.90679	0.44829
207.8	0.35049	-1.17038	-0.09962	-0.34215	0.36473	-0.57238	-0.12334	0.09011			207.6	-0.43076	2.23004	-1.22279	-1.04811	-0.26036	-0.41458	0.45414	2.0383			122	0.48696	1.3564	-1.00059	0.71144	0.43188	-1.29644	-0.4062
207.85	0.86929	-0.52951	-0.98463	-0.34215	0.05956	-0.9386	1.1584	1.76858			207.65	-2.44492	1.92486	-1.13124	-2.14674	0.31947	-0.29251	1.30863	2.5571			122.2	-0.55064	1.11226	-0.45128	0.68092	0.58447	-1.35747	-1.84052
207.9	-0.53452	0.01981	0.114	-0.92198	0.05956	0.31263	1.55513	0.73098			207.7	-3.02475	4.21368	0.1505	-2.45192	0.28895	0.19577	0.9119	2.37399			122.4	-0.70322	1.23433	-0.6649	0.71144	0.95068	-1.44902	-0.34516
207.95	-0.44297	-0.43796	-0.4048	-0.64732	-1.37477	0.83142	0.76167	0.51736			207.75	-2.04819	2.62677	0.27257	-1.75001	1.38758	0.22629	2.25468	2.25192			122.6	-0.64219	1.14278	0.06752	0.77247	0.30981	-1.47954	0.23467
208	0.59463	-0.1633	-0.55738	-0.58629	-0.79493	-0.05359	1.31099	0.33425			207.8	-1.46836	2.44366	0.6693	-1.71949	2.79139	-0.71975	1.15604	2.61814			122.8	-0.94737	0.59346	0.3727	-0.69237	0.52344	-0.99126	1.45537
208.05	-1.29746	0.1724	-0.43531	-0.70836	1.0056	-1.97619	1.06685	1.24978			207.85	-1.40732	0.9483	0.27257	-0.98707	2.88295	0.16526	1.9495	3.259			123	-0.67271	-0.77983	0.40322	-0.87548	-0.30054	-1.38799	0.29571
208.1	0.35049	-0.52951	-0.49635	0.90907	1.18871	-0.45031	-0.21489	1.03616			207.9	-1.10215	2.59625	0.08946	-0.98707	2.15052	-2.03201	1.12553	2.12985			123.2	0.24282	-0.07793	-0.11558	0.10109	1.43896	-1.57109	-0.65034
208.15	0.0148	-0.22433	1.09057	0.11562	-0.18458	0.70935	-0.9168	-0.58128			207.95	0.33218	1.34503	1.61534	-2.84864	1.78431	-2.94754	0.66776	1.39743			123.4	0.548	-0.16948	-0.63438	0.40626	0.82861	-0.77764	-1.26069
208.2	-2.02988	0.3555	-0.03858	0.23769	0.97509	0.34314	0.33442	-0.03196			208	-0.52231	0.79571	1.82896	-3.42848	0.34999	-0.93338	0.54569	0.39035			123.6	-0.55064	0.62398	-0.45128	-0.66185	0.12671	-1.08281	-0.34516
208.25	0.1979	-1.84176	-1.19825	0.05458	0.33422	-0.35876	-0.52007	-0.52024			208.05	-0.91904	1.25348	0.02843	-2.51295	0.01429	-0.04837	0.82035	1.12277			123.8	-0.45908	-0.53569	-0.08507	0.19264	0.92016	-1.02178	-0.89448
208.3	-0.41245	-0.80417	-1.16773	0.63442	0.94457	0.80091	-0.97783	-1.03904			208.1	-2.10922	3.51178	-1.89418	-3.6421	1.90638	-0.1094	1.49174	0.78708			124	0.33437	-0.87138	0.3727	-0.02099	1.04224	-0.7166	-1.35224
208.35	-0.77866	-0.40744	-2.23585	0.14613	-0.45924	0.49573	0.30391	-0.12351			208.15	-1.86508	3.69488	-0.64296	-4.46608	1.17396	-0.90286	1.85795	0.66501			124.2	-0.06236	0.44087	0.22011	-0.11254	0.58447	-0.41143	-0.07051
208.4	3.00552	-0.56003	-0.74049	-1.31871	-0.09303	-1.39636	0.48701	0.57839			208.2	-1.62094	3.66436	-0.03261	-1.32277	0.50257	-0.90286	1.40018	4.14401			124.4	-0.3065	-0.84086	-0.26817	1.10817	0.4624	-0.83867	0.8145
208.45	1.14395	0.3555	1.94506	-1.1356	0.54784	0.16004	-1.0999	-0.64231			208.25	-1.68198	3.05401	-1.86366	0.44725	-0.59606	-1.08596	1.88847	2.16037			124.6	-0.09287	0.50191	-0.39024	0.37574	0.82861	-1.11333	0.57036
208.5	1.11343	-0.56003	0.114	-0.86095	-0.94752	0.52625	0.6396	0.70046			208.3	-0.91904	1.61969	-2.99281	-1.99415	0.68568	-1.36062	0.82035	2.52658			124.8	-0.00132	0.99019	-0.39024	-0.14306	0.34033	-0.99126	0.66192
208.55	0.68618	-0.13278	-0.83204	0.29872	-2.16822	0.25159	1.00581	0.45632			208.35	-0.91904	1.80279	-2.41298	-2.69606	0.47206	-0.29251	1.21708	2.74021			125	0.70058	0.19673	-0.42076	-0.11254	1.28638	-0.16729	0.72295
208.6	-0.96177	0.11136	-1.04566	0.42079	-2.96168	-0.11462	0.51753	-0.21506			208.4	-1.8956	1.37555	-3.11488	-1.29225	0.8993	-1.08596	0.17948	2.77072			125.2	0.82265	0.86812	0.64736	-0.14306	0.52344	-1.41851	0.66192
208.65	0.25894	0.01981	-0.61842	0.84804	-2.16822	0.40418	0.30391	0.63943			208.45	-1.92612	0.61261	-3.29799	0.26415	1.60121	-0.78079	1.70536	1.88571			125.4	0.7311	0.71553	-0.08507	-0.53978	1.83569	-1.35747	-0.03999
208.7	0.50308	0.93533	-0.34376	0.29872	-1.37477	-0.29773	0.91426	-0.09299			208.5	-1.80405	-0.6081	-1.52797	0.66088	0.28895	-0.53665	1.70536	2.52658			125.6	-0.58115	0.77657	-0.17662	-0.41771	1.46948	-0.5335	0.41778
208.75	-0.13779	-0.71261	0.20556	1.88564	-0.94752	0.58728	-0.03179	-0.73386			208.55	-2.13974	-1.85932	-1.28383	1.30175	0.31947	0.9282	-0.70553	2.77072			125.8	0.548	0.80708	0.61684	-0.53978	0.61499	-0.89971	-0.4062
208.8	0.13687	-0.46847	0.35814	-0.18956	-1.06959	0.25159	-0.70317	0.7615			208.6	-1.3768	-1.88984	-2.71815	0.99657	0.68568	1.38596	-1.3464	2.31296			126	1.28042	0.6545	0.15908	-0.66185	0.43188	-1.14385	-0.43672
208.85	0.99136	-0.77365	-1.74757	0.23769	-0.61183	-0.9386	-1.46611	1.12771			208.65	-2.26181	-1.40155	-1.68056	0.53881	-0.99279	0.53147	-0.55294	2.43503			126.2	0.85317	1.3564	-0.35972	-0.41771	0.79809	-1.54058	0.23467
208.9	2.08999	-0.01071	-0.77101	1.03114	-0.15406	-1.15222	-1.98491	-0.70335			208.7	-1.65146	-0.21137	-1.71107	2.55297	-1.32848	-0.99441	0.02689	2.92331			126.4	0.51748	1.11226	-0.26817	-0.32616	0.82861	-0.86919	0.02105
208.95	0.25894	1.08792	-1.56446	1.51943	-0.917	0.19055	-0.76421	-0.58128			208.75	-0.24765	1.55865	-0.8871	2.33934	-2.7628	-0.59768	-1.40743	2.61814			126.6	0.42593	0.28829	-0.32921	-0.17357	0.9812	-0.93023	0.99761
209	-0.74814	-1.07883	-0.49635	-1.41026	-2.32081	0.4347	-0.27593	-0.09299			208.8	-1.98715	1.31451	-3.51161	1.97313	-0.62658	-0.41458	-1.59054	1.73313			126.8	1.34145	0.44087	-0.17662	0.00953	0.88965	-0.41143	-0.4062
209.05	-0.47349	-0.77365	-0.25221	-0.98302	-0.70338	-0.38928	-1.25249	-0.48972			208.85	0.08804	1.34503	-4.39662	0.44725	0.62465	0.19577	-2.65865	1.27536			127	-0.21494	0.6545	-0.42076	0.34523	-0.5752	0.29048	-1.35224
209.1	0.44204	0.3555	0.114	0.35976	0.8225	0.70935	0.70063	-0.73386			208.9	1.43081	0.73468	-4.3661	-0.89552	0.07533	-0.41458	-2.68917	1.45847			127.2	-0.39805	0.07466	-0.54283	-0.35668	0.30981	-0.35039	-0.43672
209.15	-0.29038	0.59964	-0.95411	0.39027	-0.24562	-0.0841	0.54805	-0.67283			208.95	0.60684	0.06329	-3.02333	-0.25465	-0.13829	-1.05545	-3.23849	0.66501			127.4	-0.64219	-0.10844	0.5558	0.10109	0.09619	0.01582	-0.03999
209.2	0.74722	0.44705	-0.25221	0.6039	-0.36769	-1.18274	0.24287	0.18166			209	0.3627	-0.94379	-3.20644	-0.3462	0.41102	0.50095	-2.84176	0.26828			127.6	0.24282	0.16622	0.64736	0.19264	0.82861	-0.0147	-1.1081
209.25	0.77773	0.38602	0.4497	-0.12852	-0.7339	-0.45031	0.21235	1.64651			209.05	1.09512	1.10089	-1.43642	-1.56691	0.96034	-0.07888	-2.26192	-0.64725			127.8	0.15127	-0.01689	-0.17662	0.58937	0.34033	0.01582	-0.00947
209.3	0.62515	-0.10226	-0.4048	-0.40318	-0.97804	-0.48083	0.21235	-0.30662			209.1	-0.24765	1.71124	-1.28383	-1.71949	0.07533	0.31784	-1.56002	1.06174			128	0.57851	0.59346	-0.54283	1.13868	1.13379	-0.28936	-0.10102
209.35	-0.41245	-0.92624	-1.50343	-0.4337	-0.7339	0.03797	0.27339	-0.978			209.15	-0.6749	1.07037	-1.65004	-0.52931	-1.42003	-0.01785	-1.56002	0.93967			128.2	0.0292	-0.07793	1.01357	0.68092	0.30981	-0.41143	0.20415
209.4	1.78481	0.78275	-1.59498	1.3058	0.54784	0.52625	-0.45903	0.45632			209.2	1.67495	-0.30292	-1.52797	0.47777	-0.56554	-0.6282	-1.28536	0.51242			128.4	-0.00132	0.71553	1.4103	1.07765	0.03515	0.29048	0.6314
209.45	0.68618	1.3931	-0.19117	0.6039	0.88353	0.6178	-0.30645	0.39529			209.25	2.46841	-1.37104	-2.4435	0.63036	-0.50451	-1.60476	-2.59762	0.8176			128.6	-0.12339	0.77657	0.73891	-0.14306	1.16431	0.16841	0.08208
209.5	-0.19883	-0.31589	-0.28273	0.39027	-1.00856	-0.02307	-0.5811	-0.7949			209.3	0.82046	-0.69965	-2.38246	-1.71949	-0.87072	-1.60476	-1.13277	1.06174			128.8	0.97524	0.56294	0.40322	0.10109	0.58447	-0.80815	-0.22309
209.55	0.38101	-0.3464	-0.74049	0.51235	0.09008	-0.45031	0.21235	-0.24558			209.35	0.75943	0.73468	-1.07021	-0.07154	-1.63365	-0.93338	-1.56002	0.17673			129	1.9518	1.3564	0.31166	0.07057	0.24878	-0.93023	0.20415
209.6	0.7167	0.01981	-0.22169	0.69545	1.15819	0.58728	0.1208	0.45632			209.4	-0.58335	1.40606	-2.01625	-0.43776	0.07533	-1.72683	-3.45211	0.32932			129.2	1.43301	0.22725	0.5558	0.80299	-0.30054	-1.32695	0.29571
209.65	-0.90073	-1.2009	0.66332	-0.92198	0.21215	0.40418	0.15132	0.85305			209.45	-1.77353	0.79571	-1.77211	-1.01759	-0.07726	-0.84182	-1.19381	0.75656			129.4	0.548	-0.04741	0.61684	0.80299	0.58447	-1.32695	0.38726
209.7	-0.56504	-1.10934	-0.13014	-0.15904	0.09008	-0.11462	-0.33696	0.2427			209.5	-1.65146	1.10089	-2.59608	-0.98707	-0.29088	-1.29959	-0.3088	2.06882			129.6	0.91421	-0.41362	0.5558	1.41334	1.28638	-1.35747	-0.19258
209.75	-0.25986	0.08084	0.78539	0.11562	0.24266	-0.66394	-0.9168	0.45632			209.55	0.82046	3.32867	-2.74867	-0.19361	1.17396	-1.87942	-1.16329	2.95383			129.8	1.12783	-1.35966	0.76943	1.04713	0.09619	-1.2354	-0.4062
209.8	0.50308	0.81326	0.20556	-1.22716	-0.79493	0.4347	0.70063	0.27322			209.6	0.69839	1.49762	-0.76503	-1.9026	0.07533	-1.60476	-1.28536	3.47263			130	0.82265	0.19673	-0.45128	0.74195	0.15723	-1.44902	-0.37568
209.85	-0.504	0.41654	1.06005	-0.00645	-0.36769	-1.03015	1.03633	0.15115			209.65	-0.43076	1.03985	-1.16176	-1.26173	0.07533	-1.29959	-1.74313	3.04538			130.2	1.58559	0.62398	0.5558	0.4673	0.9812	-1.44902	-0.43672
209.9	0.07583	-0.65158	1.36522	-1.1356	0.51732	0.25159	0.18184	0.30373			209.7	-0.36972	0.33795	-2.9623	-1.56691	-0.93175	-1.08596	-2.71969	2.77072			130.4	1.58559	0.62398	0.06752	-0.14306	0.40137	-0.80815	0.26519
209.95	0.10635	-0.89572	-0.43531	-0.83043	1.40233	0.4347	-0.24541	0.7615			209.75	-0.30869	-0.54706	-4.67128	-2.75709	-2.85436	-0.96389	-1.37691	3.04538			130.6	1.86025	0.22725	-0.63438	0.80299	0.64551	-0.59453	0.6314
210	0.13687	1.42362	-0.37428	-0.64732	0.12059	0.31263	0.57856	-0.06248			209.8	1.52237	-0.30292	-4.27455	-2.87916	-1.23693	-0.56717	-1.31588	2.77072			130.8	0.88369	-0.04741	-0.78697	0.68092	0.52344	-1.08281	-0.25361
210.05	-0.56504	0.69119	0.17504	-0.61681	-0.94752	-0.14514	0.85322	0.09011			209.85	-0.36972	-0.97431	-4.183	-2.66554	-0.96227	-1.39114	-1.3464	2.95383			131	0.82265	0.8376	-0.63438	0.22316	0.30981	-0.7166	0.17364
210.1	-0.96177	0.53861	0.93798	-1.01353	0.88353	1.04505	0.79219	-1.03904			209.9	0.027	-0.02826	-3.29799	-2.05519	-2.12193	-1.11648	-1.98727	3.56418			131.2	0.79214	0.8376	-0.05455	0.52833	0.15723	-0.93023	0.29571
210.15	-0.16831	-2.51315	-0.46583	-1.56285	0.42577	1.59436	0.15132	-1.28318			209.95	-1.07163	0.58209	-2.22987	-2.26881	-2.48815	-2.12356	-0.94967	3.44211			131.4	0.548	-0.50517	-0.69542	-0.35668	0.06567	0.38203	0.96709
210.2	-0.3209	-1.23141	1.06005	-0.70836	-0.94752	0.52625	1.24995	1.40237			210	-1.16318	0.70416	-2.32143	-1.35328	-2.24401	-1.23855	-1.25484	3.10642			131.6	0.7311	0.56294	-0.17662	-0.84496	-0.20899	-1.11333	0.1126
210.25	0.59463	-0.01071	0.87694	1.03114	0.73095	-0.20617	0.57856	0.73098			210.05	-0.18662	-0.15033	-1.00917	-1.13966	-1.66417	-2.09304	-0.58346	2.77072			131.8	1.06679	-0.77983	0.52529	-0.81444	0.2793	0.25996	-0.65034
210.3	-0.65659	0.59964	-0.09962	-0.28111	1.12767	0.49573	0.6396	-0.64231			210.1	0.21011	-0.24189	-1.10072	0.84398	0.22792	-1.08596	-1.65157	3.86936			132	0.45644	0.07466	-0.23765	-0.93651	0.55395	0.01582	-0.95552
210.35	-0.10728	-0.95676	-0.61842	0.14613	-0.42872	-0.38928	-0.52007	-2.29026			210.15	-1.83457	-1.43207	-0.61244	-1.59742	-1.0233	-1.3301	-0.55294	3.16745			132.2	1.09731	0.6545	0.58632	-0.41771	0.4624	-1.44902	-0.65034
210.4	1.2355	-0.89572	0.38866	0.6039	0.76146	0.00745	-0.18438	-1.06956			210.2	-0.30869	-0.76068	0.02843	-2.72657	-0.07726	-2.24563	0.24052	2.49607			132.4	0.42593	-0.29155	0.09804	0.34523	-0.14795	-1.60161	0.78399
210.45	0.80825	-1.44504	-0.03858	1.51943	-0.18458	0.40418	-0.12334	0.60891			210.25	0.027	-0.30292	0.54723	-1.53639	0.10585	-2.91702	-0.64449	2.80124			132.6	0.97524	-0.50517	0.61684	-0.11254	0.73706	-1.2354	-0.16206
210.5	0.16738	-0.62106	-0.03858	0.35976	-0.12355	0.98401	-0.42852	-1.40525			210.3	-0.73594	0.52105	-0.06313	-1.17018	0.16688	-3.67996	0.02689	2.09934			132.8	1.61611	0.19673	0.86098	0.74195	0.76758	-0.65557	0.17364
210.55	0.56411	-1.10934	0.48021	0.54286	0.70043	0.34314	1.1584	-0.978			210.35	-1.62094	0.27691	-0.8871	-2.45192	-0.26036	-2.27615	-0.18673	3.68625			133	1.31094	0.89864	1.04409	0.83351	0.2793	-0.13677	0.53985
210.6	0.62515	-1.07883	1.06005	1.1227	0.45629	0.77039	-0.18438	-0.00144			210.4	-0.24765	1.22296	-1.46693	-3.36744	-1.11486	-1.02493	0.54569	3.86936			133.2	0.70058	0.25777	0.22011	0.6504	0.21826	-1.02178	1.1502
210.65	-0.38193	-0.52951	0.99901	0.93959	0.42577	1.07556	0.73115	0.18166			210.45	-1.59043	1.86383	-0.09364	-1.93312	-0.80968	-0.47561	0.54569	4.60178			133.4	0.60903	0.19673	0.46425	1.07765	0.70654	-0.5335	0.23467
210.7	-0.99228	0.90482	0.51073	0.02406	0.21215	-0.51135	-0.24541	0.09011			210.5	-1.68198	1.6502	0.39464	-0.04103	-0.19933	-1.60476	0.82035	4.72385			133.6	0.97524	0.07466	0.70839	1.35231	0.52344	-0.7166	0.60088
210.75	0.35049	0.75223	-0.49635	-0.22008	-0.27613	0.25159	-0.88628	0.60891			210.55	-0.64438	0.36847	-0.70399	-0.89552	-1.48107	-1.45218	0.51517	5.02902			133.8	0.88369	-0.35258	1.16616	1.1692	0.58447	-0.7166	0.69243
210.8	0.80825	-0.13278	-1.50343	1.76357	-0.82545	0.67884	-0.03179	0.12063			210.6	-1.07163	0.12432	-0.73451	-2.02467	-1.48107	-2.12356	0.36259	3.99143			134	0.45644	0.80708	-0.08507	2.02369	0.21826	-1.20488	-0.31465
210.85	-0.19883	0.29447	-0.64894	2.09926	-0.36769	-0.23669	0.60908	-0.88645			210.65	-1.62094	-0.63861	-0.79555	-3.27589	-1.66417	-0.13992	0.05741	2.86228			134.2	-0.33701	1.23433	-0.45128	1.41334	0.70654	-0.89971	0.50933
210.9	-0.16831	-0.28537	-0.43531	0.787	1.0056	-0.48083	1.24995	0.97512			210.7	-0.70542	0.39898	-0.82607	-1.56691	-1.99986	0.19577	-0.03414	2.19089			134.4	0.57851	0.1357	-1.33629	1.81007	1.31689	-0.47246	0.84502
210.95	0.68618	-0.1633	-0.4048	1.58046	1.0056	1.1366	0.8227	0.33425			210.75	-0.55283	1.68072	-1.07021	-0.74293	-0.93175	1.69114	-0.09518	3.50314			134.6	0.27334	0.25777	-0.11558	2.14576	1.10327	-0.86919	0.60088
211	-0.10728	-0.40744	-1.22877	0.90907	-0.09303	0.31263	1.00581	0.33425			210.8	-0.85801	2.13848	-0.82607	0.08104	-1.14537	1.66062	0.21	3.99143			134.8	1.34145	1.26485	0.25063	1.1692	0.85913	-0.80815	-0.31465
211.05	-0.99228	-0.83468	-0.37428	0.20717	-0.58131	0.31263	0.51753	-0.42869			210.85	-0.03403	0.76519	-3.81679	-0.07154	-2.42711	-0.04837	0.11845	3.96091			135	1.06679	1.08174	-0.51231	1.50489	0.24878	-0.13677	1.11968
211.1	0.1979	0.14188	0.17504	0.02406	0.70043	0.40418	-0.5811	0.18166			210.9	0.8815	1.00933	-0.97865	0.96605	-3.06798	1.66062	1.15604	4.26608			135.2	1.49404	1.57002	-0.26817	1.62696	0.30981	-0.74712	0.84502
211.15	-0.47349	0.53861	-0.0691	-0.18956	0.91405	0.6178	-0.398	-0.58128			210.95	-1.68198	2.38263	-1.13124	-0.13258	-1.5421	0.13474	0.45414	4.54074			135.4	0.76162	0.47139	0.61684	1.32179	-0.33106	-0.1978	-0.37568
211.2	0.28945	-0.07175	-0.64894	-0.00645	-1.13063	-0.20617	0.8227	-0.48972			211	0.21011	4.09161	-2.38246	0.11156	-3.25109	-0.47561	0.9119	4.26608			135.6	0.94472	1.08174	1.16616	1.26075	0.2793	-0.16729	0.87554
211.25	0.68618	1.14896	-0.13014	0.2682	-0.03199	-1.57946	0.79219	0.2427			211.05	1.5834	1.9859	-1.10072	-0.92604	-2.33556	-0.47561	-0.12569	4.44919			135.8	0.88369	1.32588	1.25771	1.56593	0.4624	-1.20488	0.90606
211.3	-0.44297	1.66776	0.02245	1.33632	0.42577	-0.69445	-0.73369	0.57839			211.1	0.82046	-0.05878	-1.77211	-0.77345	-2.12193	0.86716	-0.09518	3.28952			136	1.12783	0.89864	0.79994	1.99317	-0.48364	-1.2354	0.84502
211.35	0.31997	0.63016	-0.0691	0.787	0.12059	-0.35876	0.36494	0.2427			211.15	-0.49179	-1.15741	-2.19936	-0.07154	-1.99986	-0.17044	0.33207	2.86228			136.2	1.64663	1.23433	0.79994	2.3899	-0.20899	-1.81523	-0.13154
211.4	-0.35142	0.63016	-0.37428	-0.03697	-0.67286	0.28211	-0.42852	1.06667			211.2	0.45425	-2.04242	-1.07021	-1.32277	-1.81676	-0.50613	1.9495	2.37399			136.4	0.94472	0.3188	0.34218	1.32179	0.24878	-1.11333	0.87554
211.45	1.4186	1.3931	-0.77101	-0.15904	-0.45924	1.22815	0.51753	0.97512			211.25	-0.00351	-1.24897	-0.76503	0.11156	-2.21349	-0.47561	1.27811	1.8552			136.6	2.01284	0.86812	0.09804	1.62696	0.4624	-1.20488	0.44829
211.5	-0.10728	0.20291	-0.86256	0.20717	-0.27613	0.70935	0.8227	0.33425			211.3	0.69839	-0.42499	-0.21571	0.32518	-2.79332	0.10422	1.73588	1.0007			136.8	1.79922	0.34932	0.67787	1.35231	0.03515	-0.0147	-0.10102
211.55	-1.05332	1.0574	-1.19825	0.51235	0.36473	0.25159	0.36494	0.45632			211.35	1.30874	0.06329	-2.16884	0.14208	-1.87779	1.93528	1.33915	1.09226			137	1.37197	-0.44414	0.67787	1.13868	0.09619	-0.04522	-0.46723
211.6	0.35049	0.26395	1.12108	-0.40318	-0.3982	-0.75549	-0.24541	-0.7949			211.4	0.11856	1.31451	-3.51161	0.59984	-1.26744	0.86716	1.33915	1.06174			137.2	0.94472	-0.81035	0.06752	0.83351	-0.20899	-0.07573	-1.23017
211.65	-0.59556	0.3555	0.75487	-0.31163	0.02904	0.86194	-0.24541	-1.71043			211.45	0.60684	-0.02826	-3.11488	-0.77345	-1.23693	0.5925	1.64433	-0.25052			137.4	0.88369	-0.59672	-0.02403	1.01661	0.30981	-0.28936	-1.38276
211.7	0.0148	0.32498	0.60228	-0.18956	-0.97804	1.53333	-0.45903	-0.7949			211.5	0.8815	2.47418	-3.45058	-0.65138	-2.0609	0.71457	1.49174	0.17673			137.6	0.94472	0.56294	-0.29869	2.2068	0.21826	-1.47954	0.47881
211.75	1.2355	-0.3464	0.51073	0.75649	-0.2151	1.1366	-0.67266	0.82253			211.55	0.27114	1.77227	-1.95522	-0.3462	-2.15245	1.35544	2.40726	-0.09793			137.8	1.06679	0.07466	-0.35972	1.19972	0.30981	-1.26592	-0.52827
211.8	1.9374	-1.07883	-0.34376	0.72597	-0.45924	-0.63342	0.60908	-0.33714			211.6	-0.33921	1.03985	-2.56557	-1.84156	-1.42003	1.56907	2.80399	1.55002			138	1.49404	0.6545	0.46425	0.86402	0.67602	-1.63213	-0.03999
211.85	0.96084	-0.52951	-0.31324	0.66493	0.63939	-0.20617	0.70063	0.4258			211.65	-0.91904	3.29815	-1.80263	-2.23829	-1.359	1.1113	2.4683	1.3364			138.2	0.76162	0.37984	-0.1461	0.34523	0.18774	-0.13677	-0.28413
211.9	-0.74814	-0.37692	0.17504	0.787	0.76146	0.28211	-0.398	-0.52024			211.7	0.24063	0.88726	-0.76503	-0.62086	-1.84728	2.42356	1.9495	0.8176			138.4	0.88369	0.37984	0.58632	0.49781	0.4624	-0.86919	-1.1081
211.95	0.16738	-0.07175	-1.53395	1.18373	-0.18458	0.55677	-0.85576	1.76858			211.75	-0.03403	0.52105	-1.95522	0.84398	-3.00694	1.29441	1.7664	2.40451			138.6	0.45644	0.59346	0.18959	0.52833	0.12671	0.47358	-0.19258
212	-1.05332	0.75223	-1.86964	-0.86095	1.28026	0.89246	-0.73369	0.79202			211.8	-1.43784	1.10089	-0.67348	-0.1631	-2.30504	0.5925	1.33915	2.37399			138.8	1.89077	0.16622	-0.32921	0.83351	0.34033	0.44307	-0.19258
212.05	-0.99228	0.20291	-1.44239	-1.71544	0.60888	-0.20617	0.27339	0.63943			211.85	-1.83457	0.27691	-0.67348	1.30175	-0.74865	1.66062	1.4307	2.00778			139	1.21938	-0.3831	0.70839	0.95558	-0.97193	1.20601	-0.5893
212.1	0.1979	0.72171	0.20556	-0.49474	-0.52027	-1.15222	-0.12334	0.39529			211.9	-0.21714	-0.85224	0.36412	-0.65138	0.86879	2.1489	3.65849	0.39035			139.2	0.88369	-0.44414	0.61684	0.74195	-0.0564	0.13789	-1.38276
212.15	-0.10728	0.72171	0.114	0.66493	-1.98512	0.12952	-1.40508	-0.48972			211.95	-1.3768	-0.76068	1.31017	-1.13966	0.01429	0.53147	2.9871	0.87863			139.4	0.76162	0.80708	0.15908	2.14576	-0.60571	0.71772	-0.61982
212.2	-0.65659	0.08084	0.54125	0.787	1.03612	1.1366	-0.00127	0.60891			212	-1.92612	-1.55414	0.97447	-0.65138	-1.75572	2.05735	1.4307	0.11569			139.6	0.57851	1.44795	-0.02403	0.6504	0.21826	0.71772	-0.49775
212.25	-0.38193	-1.13986	-0.00807	0.29872	-0.3982	-0.96911	1.52461	0.12063			212.05	-3.94028	-1.06586	-0.45985	1.54589	-2.42711	1.32492	3.13969	-1.16604			139.8	1.34145	0.74605	-0.6649	0.22316	-0.27002	-0.10625	0.05156
212.3	-0.44297	0.38602	-0.61842	-1.19664	0.21215	-0.29773	0.09028	0.21218			212.1	-2.71958	-0.94379	1.34068	1.72899	-0.90123	0.80613	2.07157	-1.65433			140	2.40957	0.74605	-0.45128	0.43678	-0.7583	-0.41143	-0.10102
212.35	-0.41245	0.20291	0.78539	-0.73888	-0.06251	1.59436	-0.30645	-0.67283			212.15	-0.61386	-0.42499	5.09435	0.14208	0.50257	0.9282	0.94242	-1.16604			140.2	1.2499	0.07466	-0.78697	0.68092	-0.08692	0.5041	-0.22309
212.4	0.35049	-0.65158	0.72435	-0.34215	0.24266	-0.69445	0.8227	-0.24558			212.2	0.05752	-0.45551	4.42296	0.8745	-1.5421	-0.13992	0.48466	-0.58621			140.4	1.00576	-0.32207	-0.6649	0.31471	0.00464	-0.10625	-1.04707
212.45	0.59463	-0.56003	-1.01515	-0.70836	-0.42872	-0.99963	0.36494	-0.30662			212.25	-0.58335	-1.1269	2.46983	0.66088	-1.29796	-0.41458	1.58329	0.66501			140.6	0.0292	0.04414	0.25063	-0.11254	0.58447	-0.04522	-0.37568
212.5	0.74722	-1.26193	-1.83912	-0.22008	-0.79493	1.53333	0.33442	-0.12351			212.3	-0.64438	1.22296	0.82188	-2.14674	-1.5421	-0.35354	2.28519	0.20725			140.8	0.76162	0.53243	-0.29869	0.49781	1.43896	-0.83867	0.08208
212.55	-0.25986	1.02689	0.72435	0.84804	0.51732	-0.17566	-0.21489	0.82253			212.35	-1.16318	2.13848	1.27965	-1.13966	-1.05382	0.5925	2.28519	0.35983			141	1.40249	0.62398	-0.45128	-0.66185	1.56103	-0.35039	-0.31465
212.6	0.7167	0.93533	-0.22169	1.88564	-0.15406	-0.6029	0.33442	0.36477			212.4	-2.50595	0.00225	2.74449	-1.07862	-0.53502	-0.90286	1.58329	-0.95242			141.2	2.31802	0.99019	-0.69542	0.04005	0.43188	-0.1978	-0.31465
212.65	-1.5416	-0.89572	-0.49635	0.84804	-0.82545	0.49573	-0.24541	-0.30662			212.45	-2.99423	-2.59174	1.52379	-0.1631	-1.0233	-0.13992	1.36967	-1.34915			141.4	2.31802	1.57002	-0.11558	0.71144	0.92016	-0.56401	-0.98603
212.7	-1.0228	0.47757	-0.25221	0.11562	0.02904	1.04505	-0.85576	-0.58128			212.5	-1.92612	-1.88984	-0.3683	-0.49879	-1.87779	0.16526	1.06449	-0.67776			141.6	1.73818	1.47847	-0.6649	0.74195	-0.0564	-0.7166	-0.31465
212.75	0.04531	-0.04123	-1.13722	-0.34215	-0.2151	-0.32824	-0.24541	-1.00852			212.55	-0.40024	-2.50019	-0.85658	-0.98707	-1.26744	-0.59768	1.03397	-0.52518			141.8	1.86025	1.3564	0.28115	-0.35668	0.43188	0.5041	-1.68794
212.8	-0.07676	-0.1633	-0.13014	0.0851	-0.67286	-0.63342	0.8227	-0.82542			212.6	-0.43076	-0.7912	-0.21571	-0.13258	-1.57262	-0.29251	1.30863	0.05466			142	1.06679	1.99727	0.15908	-0.11254	0.18774	0.04634	-2.08467
212.85	0.0148	0.69119	0.02245	-0.40318	0.33422	-1.09118	0.24287	-0.73386			212.65	-1.98715	0.73468	0.6693	-0.52931	-1.45055	0.04319	1.67484	-0.64725			142.2	1.21938	1.96675	0.52529	0.43678	0.40137	-0.10625	-2.32881
212.9	-0.29038	0.3555	-1.8086	0.23769	0.12059	-0.69445	0.09028	1.00564			212.7	-1.80405	-1.43207	2.0731	-0.83448	-0.50451	1.01975	1.79691	-1.59329			142.4	0.82265	2.24141	0.22011	-0.0515	0.06567	0.41255	-1.1081
212.95	1.11343	0.05032	-0.52687	-1.86803	-0.3982	0.03797	-0.94731	0.02908			212.75	-0.88852	-1.09638	1.67638	0.14208	-1.32848	0.4094	1.09501	-1.22708			142.6	1.61611	3.0959	-0.42076	0.68092	0.40137	-0.28936	-0.65034
213	0.50308	0.41654	-0.67945	-1.22716	1.28026	0.12952	0.45649	-2.71751			212.8	-1.55991	-1.40155	1.46275	-0.04103	-0.50451	0.16526	0.69828	1.30588			142.8	2.25698	2.66866	-0.26817	1.07765	1.04224	-0.44194	-0.55879
213.05	0.35049	0.1724	-0.52687	0.05458	-0.09303	0.099	1.28047	-0.09299			212.85	-1.8956	-0.2724	1.89	-0.10206	-1.26744	-1.02493	0.17948	1.15329			143	2.13491	2.88228	-0.11558	0.31471	0.00464	-0.35039	-0.25361
213.1	0.0148	-0.49899	0.60228	1.09218	-0.97804	0.58728	0.51753	0.97512			212.9	-0.82749	-1.70673	2.22569	0.23363	-1.48107	-1.60476	0.94242	2.16037			143.2	0.79214	2.42452	-0.39024	0.00953	0.52344	-0.68608	-0.31465
213.15	-0.93125	-0.40744	0.4497	-0.58629	-0.18458	0.86194	0.8227	-0.06248			212.95	-0.82749	-1.43207	1.40172	-0.01051	-0.90123	0.71457	1.7664	1.09226			143.4	1.06679	2.60762	-0.1461	0.10109	-0.30054	-0.7166	-1.53535
213.2	-1.32798	-0.49899	0.87694	0.75649	-0.88649	-0.38928	1.43306	-0.33714			213	-0.82749	2.23004	3.23277	0.81347	-1.75572	-0.78079	0.7288	-0.64725			143.6	1.31094	2.36348	0.49477	0.43678	0.18774	-0.31987	-2.11518
213.25	0.0148	-0.07175	1.60936	0.90907	1.70751	-1.70153	1.03633	0.79202			213.05	-0.18662	1.58917	2.01207	0.05053	-1.57262	-0.68924	0.63725	-0.70828			143.8	0.57851	2.21089	0.46425	0.61988	-0.14795	-0.80815	-1.90156
213.3	0.22842	0.84378	-0.31324	1.03114	0.27318	1.25867	0.85322	0.45632			213.1	0.08804	1.4671	0.36412	-0.52931	-3.06798	-0.41458	0.60673	-1.22708			144	0.548	1.99727	0.22011	0.07057	0.30981	-0.83867	-0.10102
213.35	-0.19883	-0.6821	-0.70997	0.14613	0.21215	0.58728	1.00581	-0.67283			213.15	0.51529	-0.0893	-0.30727	-1.04811	-2.33556	1.44699	0.82035	-1.59329			144.2	1.03628	1.66158	0.18959	1.04713	0.85913	0.07686	0.60088
213.4	-0.90073	-0.28537	-0.25221	1.15321	0.02904	-0.29773	-0.48955	1.15823			213.2	1.0646	-0.63861	0.24205	-0.865	-3.83092	1.81321	1.55277	-0.03689			144.4	1.31094	1.29537	0.18959	0.68092	0.52344	0.04634	-0.07051
213.45	0.10635	-0.52951	0.26659	0.29872	-0.48976	-0.48083	0.24287	0.82253			213.25	1.15615	-0.30292	0.6693	1.27123	-2.88487	0.43991	0.21	-1.2576			144.6	0.67007	0.86812	-0.32921	1.23024	1.25586	-0.28936	-0.25361
213.5	0.56411	-0.22433	-0.28273	0.35976	0.85302	0.099	0.27339	-0.03196			213.3	0.85098	0.46002	0.27257	2.46141	-1.359	1.32492	0.7288	-1.10501			144.8	0.67007	1.84468	-0.57335	1.53541	-0.45313	-0.1978	0.08208
213.55	0.50308	-0.13278	-0.28273	1.88564	0.94457	-0.54187	0.09028	-0.00144			213.35	1.00357	1.52813	-2.32143	1.75951	-0.44347	1.44699	0.45414	-0.7388			145	0.94472	1.96675	0.00649	0.71144	0.34033	0.90083	0.23467
213.6	0.38101	0.38602	-0.03858	1.18373	-0.45924	1.07556	-0.30645	1.21926			213.4	0.66787	-0.51654	-2.29091	1.24071	-0.16881	-0.90286	1.00346	-0.55569			145.2	0.15127	1.57002	0.58632	-0.08202	0.43188	0.62617	-0.5893
213.65	0.22842	-0.04123	1.48729	-0.22008	0.24266	0.03797	-0.88628	-0.76438			213.45	-0.36972	-2.31708	-1.16176	0.8745	0.04481	-0.75027	2.80399	0.35983			145.4	0.63955	2.48555	0.28115	0.43678	0.76758	0.5041	-0.5893
213.7	1.05239	-1.81125	0.6328	1.61098	-1.22218	0.64832	0.33442	0.12063			213.5	-0.61386	-1.92035	-0.85658	0.32518	1.47914	-0.81131	2.55985	1.79416			145.6	1.03628	1.26485	0.64736	0.28419	-0.02588	-0.0147	-0.83345
213.75	-0.10728	-1.17038	-0.77101	0.75649	0.57836	-0.02307	0.8227	-0.33714			213.55	0.17959	-1.55414	-0.97865	0.81347	0.34999	-1.42166	1.15604	1.8552			145.8	0.60903	1.50899	-0.45128	-0.41771	-0.45313	-0.50298	-0.86396
213.8	-0.59556	0.05032	-0.52687	-1.1356	0.60888	0.03797	0.54805	0.7615			213.6	-0.36972	-0.42499	1.24913	0.38622	-0.29088	-1.05545	3.10917	0.84812			146	1.00576	1.32588	-0.45128	0.40626	0.58447	-0.86919	-1.01655
213.85	-0.68711	-0.1633	0.17504	0.02406	0.33422	0.77039	-0.79473	0.12063			213.65	-0.55283	-0.88276	1.34068	0.50829	-0.13829	-0.90286	2.74296	0.26828			146.2	1.43301	1.20381	-1.1837	-0.41771	-0.54468	-0.28936	0.41778
213.9	-0.71763	-0.37692	-0.13014	1.15321	-0.15406	0.70935	0.05977	-0.03196			213.7	0.60684	-2.16449	2.19518	0.41674	-0.04674	-0.53665	1.64433	-0.43362			146.4	0.70058	0.3188	-0.11558	0.10109	-0.78882	-0.80815	0.90606
213.95	0.1979	-0.07175	0.20556	0.35976	-0.18458	0.80091	-0.398	0.63943			213.75	-0.46128	-2.5307	1.03551	0.90502	0.86879	-0.81131	1.06449	0.60398			146.6	0.63955	0.37984	0.43373	-0.81444	-0.27002	-0.16729	0.38726
214	1.08291	-0.3464	0.114	0.81752	0.27318	0.77039	-0.21489	1.67702			213.8	-0.43076	-2.10346	0.88292	2.55297	0.44154	-0.71975	3.01762	0.2988			146.8	0.88369	1.05123	-0.63438	-0.32616	0.40137	-0.0147	0.41778
214.05	0.86929	1.0574	0.38866	0.97011	-0.03199	0.52625	0.05977	-1.25266			213.85	-1.31577	-1.95087	-0.70399	1.02709	-0.44347	-0.32302	2.59037	-0.49466			147	1.00576	1.66158	0.52529	-0.17357	0.06567	0.53462	0.17364
214.1	-0.22935	0.99637	0.26659	-0.15904	-0.88649	-0.48083	-0.97783	-0.82542			213.9	-1.01059	-3.26313	-0.45985	0.8745	1.14344	-0.29251	2.25468	-1.13553			147.2	-0.45908	0.8376	0.18959	0.86402	0.43188	0.41255	-0.4062
214.15	-1.11435	-1.44504	-0.43531	-0.22008	0.66991	-0.6029	-1.37456	0.66994			213.95	1.36978	-2.59174	-1.31435	1.48485	0.59413	-0.65872	2.80399	0.23776			147.4	0.548	0.62398	-0.42076	0.83351	-0.17847	-0.56401	-0.16206
214.2	-0.35142	-0.74313	0.32763	1.15321	-0.27613	-0.90808	-0.45903	1.76858			214	1.67495	-3.62934	-2.99281	2.67504	-0.77916	-1.97097	3.689	0.02414			147.6	0.48696	-0.07793	0.25063	-0.17357	-0.17847	-1.44902	-0.46723
214.25	-0.90073	0.08084	1.60936	2.61806	-0.79493	-1.18274	-0.12334	-0.03196			214.05	1.49185	-3.0495	-2.59608	2.94969	0.16688	-2.15408	3.35331	-0.31155			147.8	-0.12339	-0.10844	0.40322	-0.78392	0.09619	-0.44194	-0.4062
214.3	0.28945	0.38602	2.06713	0.75649	0.05956	-0.14514	0.02925	-1.86301			214.1	1.33926	-2.10346	-0.30727	3.1328	-0.01622	-2.09304	1.9495	1.45847			148	0.82265	0.01363	0.76943	0.34523	0.09619	0.93135	-0.55879
214.35	-0.56504	1.11844	0.08349	0.02406	0.27318	-0.63342	0.02925	-0.03196			214.15	0.8815	-3.5683	-1.25331	1.14916	-0.99279	-0.75027	2.92606	1.88571			148.2	1.21938	0.47139	0.86098	0.00953	-0.45313	1.35859	-0.25361
214.4	-0.44297	0.3555	-1.50343	-0.64732	-0.24562	-0.75549	-0.18438	0.7615			214.2	-1.07163	-1.76777	-0.73451	1.11864	-1.26744	0.56199	2.04105	0.08518			148.4	1.06679	1.11226	0.43373	-0.17357	0.30981	0.96186	-0.5893
214.45	-0.47349	-0.49899	-0.77101	0.17665	-0.64235	0.12952	-0.27593	1.43288			214.25	0.21011	-2.3476	-1.4059	1.88158	0.22792	-1.8489	3.41434	1.0007			148.6	0.7311	1.63106	0.92201	0.52833	0.09619	0.90083	-0.37568
214.5	1.17446	-0.6821	0.114	-0.83043	-0.3982	-0.0841	-0.61162	0.7615			214.3	-0.58335	-0.69965	-0.73451	0.75243	-0.62658	-1.69632	4.75712	1.55002			148.8	1.2499	1.08174	0.76943	1.50489	0.34033	0.13789	0.23467
214.55	-0.77866	-0.56003	0.02245	-0.49474	0.18163	1.04505	-0.61162	2.01272			214.35	-0.64438	-2.10346	-1.52797	1.45433	-0.71813	-0.84182	2.43778	2.37399			149	1.21938	1.50899	0.40322	1.07765	1.28638	0.83979	0.57036
214.6	-0.29038	0.11136	0.81591	1.00063	0.94457	-0.45031	-1.37456	0.79202			214.4	-0.09507	-2.92743	-1.83315	1.36278	-0.26036	-0.07888	2.01054	1.39743			149.2	-0.00132	1.20381	-0.39024	0.58937	0.70654	1.0229	-0.68086
214.65	0.31997	0.96585	0.41918	0.32924	1.09716	-0.14514	0.70063	-0.82542			214.45	0.8815	-2.5307	-1.61952	-0.52931	-1.17589	0.65354	2.52934	1.58054			149.4	0.57851	0.34932	0.49477	0.86402	0.95068	1.45015	-0.83345
214.7	0.07583	0.56912	-0.86256	0.93959	1.24974	-0.4198	-0.398	1.18874			214.5	1.21719	0.15484	-1.95522	-1.10914	-1.81676	0.65354	2.55985	1.76364			149.6	0.15127	1.23433	-0.26817	1.04713	0.43188	0.99238	-0.46723
214.75	0.80825	-0.1633	-0.80152	0.51235	0.02904	-0.17566	0.6396	0.66994			214.55	0.82046	-0.24189	-1.52797	-0.83448	-2.64073	-1.39114	1.85795	-0.37259			149.8	-0.00132	-0.07793	0.49477	-0.08202	-0.17847	0.68721	-0.16206
214.8	0.80825	-0.13278	0.38866	1.03114	-0.36769	-0.14514	0.30391	-0.00144			214.6	-0.91904	-0.54706	-0.1852	-1.41432	-1.93883	1.17234	1.88847	1.0007			150	0.91421	0.74605	-0.60386	0.22316	0.55395	-0.28936	0.99761
214.85	0.62515	0.32498	-0.67945	-0.64732	-0.24562	-0.9386	-0.36748	-0.36765			214.65	0.78994	-0.97431	0.79137	-2.05519	-1.23693	0.19577	2.77348	-0.03689			150.2	1.37197	1.11226	-0.32921	-0.29564	0.82861	-0.25884	0.05156
214.9	0.99136	0.08084	0.51073	-0.15904	1.18871	0.73987	1.37202	-1.43577			214.7	2.34634	0.39898	1.64586	-1.47535	-0.07726	0.95871	3.29227	0.60398			150.4	0.45644	1.05123	0.25063	0.40626	-0.33106	-0.44194	-0.25361
214.95	0.41152	-0.74313	0.20556	-0.49474	1.61596	1.28919	0.30391	-0.33714			214.75	1.5834	-0.54706	1.61534	-0.43776	0.3805	0.74509	4.0247	1.88571			150.6	1.18886	1.1733	0.46425	-0.02099	-0.20899	-0.56401	-0.37568
215	0.04531	0.78275	0.4497	-0.22008	0.57836	0.19055	-0.27593	0.02908			214.8	1.21719	-2.62226	1.12706	-0.3462	-0.47399	0.10422	3.23124	2.80124			150.8	0.67007	1.1733	0.18959	-0.02099	-0.51416	-0.77764	-0.13154
215.05	-1.45005	0.05032	0.75487	0.81752	0.42577	-1.15222	-1.52715	0.51736			214.85	1.09512	-3.11054	2.01207	0.1726	-0.56554	1.35544	2.43778	0.87863			151	-0.24546	2.11934	0.22011	-0.29564	-0.08692	-0.68608	0.50933
215.1	-1.20591	-1.13986	0.60228	2.61806	-0.58131	-0.38928	-0.15386	-0.82542			214.9	1.46133	-3.35468	2.80553	-1.50587	-1.08434	0.77561	2.65141	1.82468			151.2	0.57851	1.08174	1.01357	0.25367	-0.39209	-0.77764	0.29571
215.15	0.07583	-0.92624	-1.22877	1.00063	-0.97804	0.06848	0.09028	-0.09299			214.95	1.76651	-3.26313	1.3712	-1.07862	-0.74865	1.41648	2.19364	2.25192			151.4	1.37197	1.14278	1.04409	0.89454	-0.36157	-0.13677	-0.16206
215.2	-0.93125	-1.32297	-1.07618	0.2682	-0.48976	-0.51135	-0.03179	0.73098			215	1.67495	-1.85932	3.14122	-1.47535	0.04481	0.68406	2.13261	2.37399			151.6	1.28042	1.32588	0.64736	0.89454	-1.36865	-0.38091	-0.43672
215.25	0.13687	0.63016	-0.80152	0.787	-0.48976	-1.09118	0.51753	0.09011			215.05	2.49893	-0.11982	3.84312	-2.36036	-0.8402	-0.23147	1.58329	2.49607			151.8	0.05971	0.3188	0.61684	1.47438	-0.48364	-0.7166	0.02105
215.3	0.35049	0.78275	-0.16066	0.84804	0.70043	0.55677	-0.12334	-1.13059			215.1	2.71255	-0.0893	5.43004	-2.4214	-1.14537	2.11838	0.51517	1.91623			152	0.85317	0.68501	0.31166	0.16212	-0.30054	0.38203	-0.46723
215.35	0.31997	0.63016	-0.31324	0.787	1.61596	-0.05359	-0.94731	-1.19163			215.15	1.09512	-2.46967	3.87364	-1.44484	-0.35192	1.75217	2.13261	1.94675			152.2	0.39541	1.05123	1.31874	0.98609	-0.51416	0.83979	-0.5893
215.4	-0.93125	0.08084	-0.37428	0.66493	1.31078	-0.72497	0.36494	0.4258			215.2	-0.61386	-1.43207	2.56139	-0.83448	-0.01622	0.89768	2.28519	1.18381			152.4	0.67007	0.77657	-0.35972	0.89454	-0.63623	0.41255	-0.10102
215.45	1.08291	0.53861	0.38866	2.03822	0.45629	1.04505	-0.27593	0.39529			215.25	0.45425	-1.34052	3.04967	0.14208	-0.59606	-0.17044	0.45414	1.39743			152.6	0.36489	0.71553	-0.54283	1.71852	-0.5752	0.80928	0.05156
215.5	-0.10728	0.90482	-0.03858	1.67201	-0.45924	0.6178	-0.30645	-0.33714			215.3	2.07168	-1.95087	3.32433	-0.74293	-1.57262	0.86716	-0.40035	2.12985			152.8	-0.70322	1.66158	-0.57335	-0.0515	-0.63623	0.29048	-0.28413
215.55	-2.09092	0.84378	0.26659	0.17665	1.09716	0.22107	-0.79473	0.18166			215.35	1.00357	0.73468	4.42296	-1.44484	-0.71813	2.51511	0.69828	2.37399			153	0.79214	1.44795	-0.20714	0.25367	-0.11743	0.90083	0.29571
215.6	-0.22935	-0.8652	0.60228	0.29872	-0.00148	-0.20617	-1.16094	-0.48972			215.4	0.05752	0.30743	4.60606	0.05053	-0.38243	1.44699	1.15604	2.5571			153.2	0.0292	1.08174	-0.32921	-0.11254	-0.02588	0.44307	0.20415
215.65	1.35757	0.78275	-0.00807	1.27528	-1.28321	-0.72497	0.60908	-1.25266			215.45	2.1022	-1.58466	4.05675	0.23363	0.10585	1.75217	0.14896	2.52658			153.4	0.05971	0.47139	-0.57335	0.68092	1.01172	0.68721	0.35674
215.7	-0.22935	0.47757	0.02245	0.81752	-1.19166	0.89246	0.48701	-1.13059			215.5	2.92617	-1.31	4.6671	-0.83448	-1.20641	1.69114	0.02689	1.79416			153.6	0.33437	0.25777	0.22011	0.43678	0.52344	0.5041	0.47881
215.75	0.38101	-0.28537	0.17504	0.17665	1.0056	-0.54187	-0.15386	-0.978			215.55	3.38394	-0.18085	2.10362	0.23363	-1.63365	2.02683	1.64433	1.79416			153.8	1.28042	0.92915	0.70839	-0.66185	0.00464	-0.13677	-0.00947
215.8	0.10635	0.01981	0.14452	-0.49474	0.70043	0.67884	-0.48955	-0.18455			215.6	2.74307	0.18536	2.37828	1.24071	-1.45055	0.9282	1.58329	2.58762			154	0.63955	0.80708	-0.23765	-0.11254	-0.0564	0.04634	-0.43672
215.85	-0.07676	0.44705	-0.55738	-0.46422	0.60888	0.77039	0.36494	0.7615			215.65	2.77359	1.10089	1.55431	0.75243	-1.359	0.9282	-0.52242	2.0383			154.2	1.06679	1.47847	0.95253	-0.14306	-0.2395	-0.77764	-0.13154
215.9	-0.38193	0.78275	1.39574	1.73305	0.51732	0.099	0.09028	1.86013			215.7	1.0646	0.73468	2.71397	0.53881	0.13636	0.98923	0.54569	1.64157			154.4	0.91421	1.53951	0.00649	-0.81444	0.18774	0.56514	-0.68086
215.95	-0.99228	1.48465	-0.16066	1.24477	1.24974	0.37366	1.95185	1.24978			215.75	2.1022	-1.40155	2.13414	-0.3462	-0.93175	2.02683	0.21	0.39035			154.6	0.09023	0.62398	0.58632	0.4673	0.06567	-0.38091	-0.68086
216	0.22842	1.14896	-0.92359	0.20717	-1.13063	1.07556	0.76167	-0.2761			215.8	2.43789	-2.50019	3.01915	0.56932	-2.27452	1.32492	1.03397	1.36691			154.8	0.15127	0.50191	0.70839	-0.29564	-0.08692	-0.10625	-0.83345
216.05	0.93032	-0.46847	-0.5879	0.66493	-0.67286	-0.11462	-1.0999	1.06667			215.85	2.19375	-0.24189	2.37828	-1.50587	-1.5421	1.56907	0.02689	1.3364			155	0.45644	1.3564	0.64736	-0.5703	0.06567	-0.68608	-0.80293
216.1	1.17446	0.20291	0.90746	0.48183	0.94457	-0.45031	-1.13042	0.63943			215.9	0.30166	0.73468	1.34068	-1.53639	-0.56554	0.9282	-0.18673	-0.25052			155.2	0.39541	1.26485	-0.6649	-0.02099	0.03515	-1.54058	-0.80293
216.15	0.59463	0.56912	0.75487	1.48891	0.57836	0.40418	-0.24541	0.4258			215.95	1.70547	1.83331	2.34776	-1.71949	-2.27452	0.95871	-0.12569	-0.79983			155.4	0.76162	1.90572	0.15908	0.37574	0.4624	-1.20488	0.02105
216.2	-0.38193	0.56912	1.12108	0.45131	0.57836	0.06848	1.46357	0.09011			216	2.55996	0.06329	2.74449	0.32518	-1.38951	0.62302	-1.83468	0.93967			155.6	0.27334	1.66158	0.67787	-0.47875	-0.14795	-1.17437	0.32622
216.25	0.93032	-0.19382	0.17504	1.1227	0.02904	-0.54187	-0.52007	-0.39817			216.05	3.23135	-0.21137	2.46983	-1.75001	-2.18297	-0.4451	-1.37691	1.79416			155.8	1.79922	1.93623	-0.05455	0.74195	-0.60571	-0.80815	-0.61982
216.3	-0.47349	0.84378	-0.43531	0.66493	-0.00148	0.83142	-0.70317	0.36477			216.1	2.68203	0.88726	0.51671	-2.11622	-0.13829	-1.29959	-0.03414	2.5571			156	0.7311	1.8752	-0.08507	0.61988	-0.48364	-0.56401	-0.5893
216.35	0.50308	-0.71261	0.114	-0.12852	0.09008	0.83142	0.54805	-0.15403			216.15	1.73599	0.06329	1.46275	-1.01759	-0.65709	-0.01785	1.18656	2.28244			156.2	0.91421	1.78365	0.09804	0.49781	-0.78882	0.13789	-0.16206
216.4	1.20498	-0.56003	-1.07618	0.39027	0.88353	0.12952	0.88374	-0.82542			216.2	1.0646	-0.36396	1.03551	-0.37672	0.04481	-0.56717	0.82035	3.01486			156.4	0.97524	2.394	-0.39024	0.55885	-0.51416	-0.04522	0.17364
216.45	0.28945	0.78275	-0.28273	0.45131	0.27318	-0.6029	-0.79473	-1.43577			216.25	2.40738	-0.2724	0.97447	-0.07154	2.21156	-0.68924	1.06449	2.83176			156.6	1.28042	1.78365	-1.03111	1.26075	0.09619	0.04634	-0.16206
216.5	0.31997	1.42362	1.1516	1.3058	-1.46632	-0.45031	-0.09282	-0.00144			216.3	2.83462	-1.15741	1.06602	0.90502	3.70692	-0.23147	1.33915	3.80832			156.8	0.94472	0.77657	-0.51231	1.07765	-0.33106	-1.11333	0.1126
216.55	0.16738	0.05032	1.02953	0.54286	1.64647	0.37366	-0.55059	1.76858			216.35	0.91201	-2.07294	1.3712	-1.32277	3.92054	0.47043	1.61381	3.259			157	0.97524	0.3188	-1.00059	0.28419	-0.60571	-1.69316	-0.46723
216.6	0.56411	-0.1633	-0.25221	-0.52525	0.79198	-0.48083	0.48701	0.21218			216.4	-0.33921	-1.00483	1.31017	-0.80397	2.21156	1.1113	1.85795	3.13693			157.2	0.82265	-0.44414	-0.11558	0.83351	0.03515	-0.93023	-0.07051
216.65	0.13687	1.33206	-1.53395	0.17665	-0.67286	-0.96911	1.98237	-1.16111			216.45	-0.88852	-0.24189	1.27965	0.72191	3.00502	1.87424	0.69828	4.38815			157.4	0.42593	0.3188	0.15908	1.32179	-0.48364	-0.86919	0.66192
216.7	-0.44297	0.75223	-0.70997	0.2682	-0.7339	-0.69445	-0.03179	0.36477			216.5	-1.10215	0.15484	0.63878	0.41674	0.83827	0.80613	1.06449	3.83884			157.6	0.36489	-0.47465	0.28115	0.71144	-0.54468	-1.54058	0.26519
216.75	-0.87021	0.44705	-0.49635	1.94667	0.15111	0.22107	-0.55059	0.63943			216.55	-0.33921	-0.36396	-1.13124	1.51537	0.44154	-0.32302	1.15604	3.44211			157.8	-0.55064	0.41036	0.3727	0.00953	0.21826	-1.32695	0.14312
216.8	-0.22935	-0.37692	1.30419	1.21425	-1.06959	-0.0841	-0.00127	0.45632			216.6	-2.13974	-0.45551	-0.52089	3.01073	-1.0233	1.17234	1.7664	2.06882			158	0.85317	0.01363	-0.23765	0.16212	0.15723	-0.41143	0.23467
216.85	0.28945	-0.07175	-0.19117	0.97011	-0.33717	0.6178	-0.18438	0.21218			216.65	-3.14682	-0.39447	0.94395	3.19383	-1.78624	1.6301	0.78983	1.36691			158.2	0.45644	-1.11552	-0.1461	-0.47875	-0.0564	-0.99126	0.53985
216.9	-0.68711	0.38602	-0.49635	1.45839	-0.06251	0.37366	0.97529	-0.76438			216.7	-2.26181	-0.51654	0.8524	5.29955	-1.72521	0.89768	0.42362	1.5195			158.4	-0.15391	-0.04741	-0.81749	0.61988	-0.7583	-1.29644	-1.16914
216.95	-1.96885	0.01981	-0.46583	0.69545	-0.52027	-0.26721	-0.06231	-0.45921			216.75	-1.43784	-0.91327	0.48619	2.82762	-1.84728	1.69114	0.08793	1.58054			158.6	0.67007	0.04414	-0.72593	0.1316	-0.14795	-0.80815	-0.03999
217	-0.80918	-0.40744	-0.37428	0.57338	1.58544	0.70935	0.1208	0.33425			216.8	-0.88852	-0.6081	-2.16884	3.28539	-1.20641	1.87424	0.66776	0.66501			158.8	1.18886	-0.10844	-0.78697	1.23024	-0.7583	-0.16729	-0.74189
217.05	0.53359	-0.10226	0.35814	1.18373	-0.12355	-0.32824	1.49409	1.64651			216.85	-2.53647	0.03277	-1.10072	3.62108	-0.47399	2.39304	1.58329	1.03122			159	1.7687	-0.59672	0.06752	0.95558	-0.88037	-0.62505	-0.89448
217.1	0.35049	1.0574	0.9685	0.20717	-2.10719	-0.90808	0.1208	0.97512			216.9	-1.95664	-0.51654	0.88292	3.8347	-1.38951	1.81321	1.06449	0.66501			159.2	1.58559	-0.29155	0.58632	0.4673	-0.20899	-0.68608	-0.46723
217.15	-0.56504	-0.62106	-0.28273	0.69545	-0.45924	0.12952	-0.45903	0.63943			216.95	-1.40732	-1.00483	0.73033	3.8347	2.12001	0.25681	0.45414	-0.28103			159.4	1.43301	-0.47465	0.037	0.68092	-0.33106	-0.5335	0.29571
217.2	0.50308	-0.40744	0.57177	0.05458	0.21215	0.52625	-0.5811	1.34133			217	-1.10215	-1.46259	-1.46693	3.56005	1.4181	-0.4451	1.15604	-0.12845			159.6	1.12783	-0.53569	-0.11558	0.71144	-0.11743	-0.35039	-1.13862
217.25	1.29653	0.53861	1.30419	0.48183	0.48681	0.099	-0.24541	0.12063			217.05	-1.13266	0.06329	-2.50453	2.67504	-0.10778	0.13474	1.67484	0.32932			159.8	1.67715	-0.26103	0.86098	0.37574	-0.66675	-1.17437	-1.29121
217.3	-0.44297	0.66068	0.72435	-0.00645	0.51732	0.92298	-1.16094	0.39529			217.1	-2.10922	-0.51654	-0.67348	2.98021	-0.44347	0.22629	2.31571	0.57346			160	0.76162	0.53243	0.09804	0.52833	-0.02588	-0.59453	-0.31465
217.35	-0.38193	-0.07175	0.9685	0.0851	-1.19166	-0.69445	0.18184	-0.61179			217.15	-4.30649	-0.18085	-0.45985	4.10936	-0.50451	-0.6282	2.13261	1.45847			160.2	0.70058	-0.41362	-0.17662	1.688	-0.33106	-1.38799	-1.35224
217.4	-0.74814	0.05032	1.51781	0.51235	0.8225	-2.00671	0.36494	-1.00852			217.2	-3.6351	-0.2724	-1.52797	4.10936	0.13636	-0.01785	1.27811	2.77072			160.4	-0.15391	0.47139	-0.11558	1.38282	0.70654	-0.83867	-1.1081
217.45	0.99136	1.02689	-0.16066	-0.86095	1.3413	0.16004	-0.52007	0.27322			217.25	-1.40732	0.64312	-1.49745	3.77367	1.63173	-0.4451	0.94242	4.20505			160.6	0.12075	-0.56621	0.58632	1.04713	-0.63623	-0.77764	-1.19966
217.5	0.7167	1.24051	-1.74757	0.11562	1.28026	1.19763	-1.64922	-0.30662			217.3	-2.35336	1.43658	-0.76503	1.69847	-1.48107	0.01267	0.85087	2.98435			160.8	0.33437	-1.39018	0.22011	0.37574	-0.5752	0.01582	-0.71137
217.55	-0.59556	0.01981	-0.03858	0.69545	-0.61183	-0.32824	0.02925	0.02908			217.35	-1.65146	-0.85224	-2.41298	3.52953	-2.51866	0.04319	0.51517	2.92331			161	0.24282	-1.26811	-0.57335	0.86402	-0.30054	0.44307	-1.41328
217.6	0.16738	-0.19382	1.60936	0.29872	-0.97804	0.55677	-2.01543	-0.30662			217.4	-2.62802	-2.37812	-3.6642	2.33934	-2.36608	-0.26199	1.40018	2.34348			161.2	0.82265	-0.50517	0.61684	0.28419	-0.2395	0.22944	-0.98603
217.65	0.50308	-0.77365	0.20556	-0.09801	-0.36769	0.19055	-0.5811	-0.70335			217.45	-2.10922	-1.43207	-2.80971	2.70555	0.41102	-0.50613	0.82035	1.18381			161.4	1.86025	-0.68828	0.09804	0.55885	-0.14795	-0.04522	-1.81001
217.7	-0.80918	-0.52951	0.38866	0.32924	-0.15406	-1.06067	0.1208	0.2427			217.5	-2.04819	-0.85224	-1.589	2.55297	-0.71813	0.43991	1.70536	1.36691			161.6	0.85317	-0.23051	0.46425	0.77247	0.82861	-0.96074	-0.95552
217.75	-0.19883	-0.01071	-0.00807	0.17665	0.27318	0.28211	1.03633	1.34133			217.55	-3.36045	-2.28656	-0.33778	3.01073	0.04481	0.22629	1.85795	2.58762			161.8	0.33437	-0.13896	0.86098	-0.5703	0.92016	-1.0523	-0.46723
217.8	-0.07676	1.33206	-0.46583	-0.22008	1.03612	0.4347	-0.30645	0.39529			217.6	-3.87924	-1.67621	-1.16176	3.59056	0.47206	-1.72683	2.71244	2.31296			162	0.48696	0.59346	0.61684	0.00953	0.40137	-0.5335	0.1126
217.85	-0.16831	-0.31589	0.114	-0.61681	-0.24562	-0.6029	0.18184	0.30373			217.65	-3.02475	-0.36396	0.57774	2.79711	-1.26744	-2.73391	3.71952	2.61814			162.2	0.30386	-0.65776	0.70839	0.31471	0.43188	-1.0523	-1.13862
217.9	-0.3209	0.78275	-0.28273	0.90907	0.24266	-0.69445	-0.03179	0.2427			217.7	-3.05527	-1.09638	-0.03261	3.3159	-0.56554	0.04319	2.65141	3.47263			162.4	-0.09287	1.66158	0.58632	-0.11254	0.15723	-0.50298	0.05156
217.95	0.0148	0.78275	0.54125	0.2682	0.97509	-0.02307	0.1208	-0.45921			217.75	-2.29233	0.21588	-0.79555	4.29247	1.50965	0.83664	2.31571	2.37399			162.6	-0.27598	1.96675	0.86098	-0.23461	0.34033	-0.80815	-1.23017
218	-1.11435	0.63016	0.114	0.6039	1.0056	1.01453	-0.27593	0.51736			217.8	-3.94028	1.58917	-0.00209	3.28539	0.34999	-0.04837	2.55985	3.259			162.8	-0.61167	1.50899	0.12856	0.86402	-0.0564	-0.41143	-0.22309
218.05	-0.80918	1.75931	-0.61842	0.23769	-0.09303	0.19055	-0.79473	0.36477			217.85	-4.39804	0.4295	1.12706	1.45433	0.50257	-0.04837	1.46122	3.35056			163	0.05971	0.41036	1.31874	0.71144	0.06567	0.10737	0.02105
218.1	0.0148	-0.37692	1.18212	-1.22716	-1.00856	-0.81653	-0.03179	0.66994			217.9	-4.00131	-1.00483	1.64586	1.94261	-0.56554	0.37888	2.07157	2.52658			163.2	-0.55064	1.41744	-0.17662	0.16212	-0.78882	-0.07573	0.66192
218.15	0.22842	-1.10934	0.38866	-1.68492	1.18871	0.19055	-0.79473	-0.09299			217.95	-3.23837	-0.2724	0.36412	2.88866	-1.75572	-0.01785	2.13261	2.31296			163.4	-0.8253	0.41036	0.12856	0.34523	-0.66675	-0.83867	0.38726
218.2	0.74722	-0.31589	0.32763	-0.28111	0.3037	-0.23669	0.51753	-0.73386			218	-3.81821	-1.43207	0.05894	1.02709	-0.71813	-0.17044	1.30863	1.18381			163.6	-0.4896	0.19673	-0.26817	0.89454	-0.81934	-0.62505	0.35674
218.25	-0.74814	0.63016	1.51781	-0.64732	-0.64235	1.35022	0.60908	-0.64231			218.05	-4.21494	-2.59174	0.54723	1.27123	-2.12193	1.20285	1.36967	0.54294			163.8	-0.3065	-0.35258	0.43373	0.37574	0.52344	-0.41143	0.99761
218.3	-0.8397	0.14188	0.26659	0.17665	0.48681	-0.35876	0.85322	-0.21506			218.1	-2.59751	-1.64569	0.30309	0.14208	-0.80968	-0.17044	1.82743	1.15329			164	-0.33701	-0.77983	0.58632	0.1316	-0.08692	-0.1978	0.41778
218.35	-0.25986	-0.52951	-0.03858	0.39027	-0.18458	-0.38928	0.05977	-0.85593			218.15	-4.00131	-2.04242	0.42516	1.48485	0.56361	-0.65872	1.18656	0.90915			164.2	-0.4896	-0.2	-0.26817	-0.41771	0.67602	-0.5335	0.14312
218.4	-0.90073	-0.71261	-0.46583	0.0851	0.21215	0.58728	-1.00835	0.73098			218.2	-4.30649	-0.88276	0.3336	3.16332	-0.8402	0.68406	0.9119	1.45847			164.4	-0.73374	-0.23051	-0.51231	0.25367	-0.2395	-0.56401	0.05156
218.45	0.1979	0.11136	-0.28273	-0.92198	-0.12355	-0.26721	-0.82524	0.18166			218.25	-3.08579	-1.40155	1.67638	2.52245	-2.12193	1.78269	1.4307	2.0383			164.6	-0.12339	0.6545	-0.35972	-0.47875	-0.54468	-0.22832	-0.31465
218.5	-1.51108	0.20291	0.35814	0.02406	0.33422	-0.20617	0.94477	-1.28318			218.3	-1.92612	-1.79828	2.86656	3.19383	-1.38951	1.1113	1.15604	1.18381			164.8	-0.94737	1.26485	-0.42076	0.1316	-0.72778	-0.56401	-0.25361
218.55	-0.38193	0.14188	1.21264	0.0851	0.51732	-0.78601	0.94477	-0.94749			218.35	-1.46836	-1.00483	1.73741	2.85814	-1.42003	0.71457	1.21708	1.5195			165	-0.61167	0.47139	0.98305	1.65748	0.24878	-0.04522	-0.68086
218.6	0.65566	0.69119	0.14452	-0.31163	-0.30665	0.55677	-2.35112	-0.09299			218.4	-1.34629	-0.76068	1.76793	2.18675	-1.78624	-0.96389	1.64433	0.39035			165.2	-0.97788	0.41036	-0.02403	0.98609	-0.39209	-0.93023	-0.03999
218.65	-0.22935	0.81326	-1.22877	-1.22716	0.3037	1.10608	-0.398	-0.82542			218.45	-0.61386	-2.22553	2.5919	3.25487	-3.19005	-0.84182	1.67484	2.22141			165.4	-0.79478	0.3188	-1.1837	0.4673	0.12671	-0.65557	-0.43672
218.7	-0.22935	1.36258	-0.25221	-0.37266	0.8225	-0.87756	-0.30645	-0.09299			218.5	-1.62094	-1.8288	0.48619	2.91918	-3.06798	-0.20095	1.18656	1.30588			165.6	-1.77134	-0.50517	-0.26817	0.58937	-0.27002	0.01582	-0.28413
218.75	-0.44297	0.20291	-0.13014	0.42079	0.42577	-0.57238	1.00581	-0.24558			218.55	-2.59751	-1.8288	0.11998	1.11864	-2.27452	-0.38406	1.4307	1.30588			165.8	-0.91685	0.74605	-0.60386	1.93214	-1.15503	-0.86919	0.50933
218.8	-0.53452	1.20999	-1.90016	-0.73888	0.91405	-0.14514	0.54805	0.21218			218.6	-3.54355	-2.50019	1.82896	0.99657	-3.03746	-0.41458	1.27811	0.35983			166	-0.76426	0.8376	-0.32921	1.56593	0.03515	-0.83867	0.66192
218.85	-0.01572	0.75223	1.51781	-0.28111	-0.85597	0.52625	0.42598	-0.03196			218.65	-2.07871	-3.23261	0.91344	2.33934	-3.46471	-0.23147	2.80399	0.2988			166.2	-0.79478	1.3564	-0.60386	0.4673	0.18774	-0.99126	-0.83345
218.9	0.83877	0.26395	0.9685	0.35976	-0.52027	0.25159	0.30391	-0.76438			218.7	-2.90268	-0.69965	0.91344	1.9121	-3.37316	1.08078	1.27811	1.15329			166.4	-1.98496	1.08174	-0.08507	-0.11254	0.37085	-1.44902	-0.83345
218.95	0.38101	1.02689	0.26659	0.6039	0.42577	1.16712	0.51753	0.79202			218.75	-1.65146	0.97882	1.27965	1.05761	-2.30504	-0.4451	0.45414	1.82468			166.6	-1.46616	0.86812	-0.08507	-0.11254	-0.14795	-1.20488	-0.86396
219	0.38101	0.56912	0.14452	-0.31163	0.42577	-0.84704	0.73115	-0.55076			218.8	-0.64438	-0.66913	2.0731	0.59984	-1.69469	0.47043	1.12553	2.28244			166.8	-1.09995	0.89864	-0.20714	0.04005	0.40137	-0.25884	-1.59638
219.05	0.47256	0.01981	0.99901	-0.18956	0.79198	-1.48791	-0.70317	0.60891			218.85	-0.36972	-3.17157	-0.21571	-1.47535	-2.70177	-0.07888	1.06449	1.09226			167	-0.55064	0.59346	1.13564	0.4673	0.67602	-0.47246	-0.98603
219.1	1.26602	0.20291	0.17504	-0.64732	-1.13063	-0.51135	-0.21489	0.4258			218.9	0.30166	-3.14106	-0.21571	-0.49879	-3.22057	-0.71975	-0.61398	0.8176			167.2	-0.8253	0.56294	-0.63438	-0.84496	1.07275	0.38203	-0.68086
219.15	0.50308	-0.01071	-0.98463	-0.46422	-1.10011	-0.81653	0.97529	0.21218			218.95	2.01065	-2.50019	0.08946	0.81347	-3.00694	-0.71975	-0.18673	0.69553			167.4	-0.70322	0.34932	0.00649	-0.20409	0.92016	0.96186	0.38726
219.2	-2.15195	0.69119	-0.09962	-0.55577	0.70043	0.00745	1.46357	0.18166			219	1.5834	-1.67621	-0.76503	0.84398	-2.61022	-0.38406	0.66776	2.52658			167.6	0.27334	1.53951	-1.15318	-0.50927	0.06567	0.29048	0.69243
219.25	-1.51108	0.81326	0.38866	-0.49474	0.88353	-0.78601	-0.61162	-0.21506			219.05	1.5834	-1.27948	-0.52089	1.5764	-4.04454	-0.99441	0.88139	2.31296			167.8	-0.45908	1.29537	-0.39024	-0.5703	-0.39209	1.69429	0.60088
219.3	-0.07676	0.72171	0.4497	-2.20372	0.60888	-0.45031	0.8227	-0.03196			219.1	2.22427	-2.89692	-2.4435	1.02709	-4.44127	-1.51321	-0.79708	0.2988			168	0.18178	0.99019	0.46425	0.55885	0.67602	0.19893	-0.00947
219.35	-0.22935	0.1724	0.32763	0.35976	-0.27613	-0.45031	0.57856	-1.25266			219.15	1.88858	-3.01899	-3.02333	0.53881	-2.45763	-1.26907	-0.33932	-0.4031			168.2	-0.24546	0.50191	-0.05455	0.98609	-0.39209	-0.10625	0.87554
219.4	-0.99228	-0.62106	-0.25221	-0.00645	-0.06251	-0.9386	0.18184	-0.30662			219.2	2.25479	-1.98139	-2.90126	0.72191	-1.57262	-1.75735	0.57621	1.67209			168.4	-0.8253	0.53243	-0.05455	0.86402	-0.0564	0.13789	1.3333
219.45	-1.05332	-0.95676	-0.5879	-1.01353	-0.36769	-0.57238	0.42598	0.30373			219.25	0.63736	-2.31708	-2.53505	0.78295	-3.22057	-1.54373	0.11845	0.17673			168.6	-0.36753	0.99019	0.43373	0.55885	-0.08692	0.41255	0.99761
219.5	0.31997	-1.53659	-0.37428	-0.22008	-0.12355	-0.20617	-0.82524	0.73098			219.3	2.95669	-3.3852	-1.9247	3.07176	-3.49523	-1.3301	-0.27828	0.60398			168.8	-0.55064	-0.62724	0.40322	0.61988	-0.27002	0.01582	-0.07051
219.55	1.17446	0.78275	-0.52687	0.2682	0.24266	0.22107	-0.52007	0.39529			219.35	3.44497	-1.95087	-2.71815	3.19383	-1.72521	-1.94046	0.30155	-0.22			169	-0.85581	0.50191	0.22011	-0.02099	-0.63623	-0.28936	-0.71137
219.6	0.83877	0.3555	0.51073	0.93959	-0.42872	0.00745	-0.52007	0.70046			219.4	0.85098	-2.01191	-1.80263	2.18675	-3.25109	-1.26907	0.30155	-0.52518			169.2	-0.4896	-0.68828	0.46425	0.77247	0.58447	0.19893	0.17364
219.65	0.31997	0.93533	1.36522	0.32924	-0.03199	-0.78601	-0.52007	0.36477			219.45	-0.1561	-2.19501	-0.03261	1.17968	-2.64073	-1.8489	-0.3088	-0.15896			169.4	-1.16099	-1.11552	0.70839	1.26075	-0.08692	0.90083	0.1126
219.7	1.05239	0.08084	-0.34376	0.39027	-0.15406	-1.54895	0.70063	1.15823			219.5	-0.43076	-2.40863	0.94395	0.50829	-2.27452	-0.56717	0.63725	-1.62381			169.6	-0.45908	-1.23759	0.64736	1.47438	-0.2395	0.96186	0.75347
219.75	-0.504	-0.77365	-1.07618	2.06874	-0.64235	-0.26721	0.97529	1.67702			219.55	0.75943	-2.28656	0.94395	0.53881	-0.8402	-0.93338	-0.64449	0.75656			169.8	-1.61875	-1.11552	-0.26817	1.26075	-0.81934	0.13789	-0.49775
219.8	-0.22935	0.66068	1.12108	0.39027	-1.52735	0.03797	-0.06231	0.27322			219.6	0.21011	-1.67621	-0.76503	1.51537	-2.64073	-1.05545	-0.3088	0.39035			170	-0.33701	-0.77983	0.3727	0.52833	-0.33106	-0.47246	-0.86396
219.85	0.53359	0.38602	0.41918	0.17665	0.3037	-0.17566	-1.52715	-1.13059			219.65	0.94253	-0.2724	-0.97865	0.38622	-1.78624	-1.39114	1.12553	0.51242			170.2	0.15127	-1.14604	0.09804	0.1316	0.18774	-0.77764	-0.10102
219.9	0.53359	0.44705	-0.64894	0.93959	0.60888	-0.0841	0.85322	-1.06956			219.7	1.12564	-3.29364	0.60826	-0.31569	-2.0609	-1.36062	1.03397	1.12277			170.4	-1.34409	-1.4207	0.037	0.68092	-0.72778	-0.0147	0.02105
219.95	0.38101	1.42362	0.14452	0.23769	0.97509	-0.05359	-0.27593	-0.03196			219.75	1.64444	-2.04242	-0.61244	0.8745	-2.73229	-1.29959	0.21	1.09226			170.6	-0.91685	-1.02397	-0.35972	0.55885	0.21826	0.321	0.1126
220	-0.16831	0.05032	-0.49635	-0.4337	-1.13063	-0.35876	0.51753	0.33425			219.8	1.64444	0.21588	0.48619	1.24071	-3.22057	-1.51321	-0.43087	0.51242			170.8	0.05971	-0.07793	0.09804	0.16212	-0.78882	-0.5335	-0.07051
220.05	0.28945	0.72171	0.6328	-0.15904	-0.36769	-0.75549	-0.21489	0.33425			219.85	1.46133	0.39898	-0.3683	0.53881	-2.85436	-1.94046	0.05741	-0.00638			171	-0.61167	0.50191	0.40322	1.26075	-0.45313	-0.7166	-0.4062
220.1	0.07583	1.02689	-0.22169	0.87856	0.18163	-0.72497	-0.48955	-0.33714			219.9	2.07168	0.36847	-1.68056	1.02709	-3.49523	-1.60476	-0.18673	1.70261			171.2	-0.73374	-0.84086	0.49477	0.95558	-1.03296	-0.04522	-0.03999
220.15	-0.07676	-0.40744	-0.55738	0.72597	-0.30665	-0.63342	-1.19146	0.18166			219.95	1.98013	0.27691	-2.07729	1.9121	-3.40367	-1.26907	0.57621	1.76364			171.4	-0.09287	-1.57329	-0.05455	0.40626	0.37085	-0.07573	-0.07051
220.2	0.31997	-0.19382	0.93798	-0.37266	-0.03199	-0.63342	0.24287	-0.39817			220	2.31582	-1.37104	-0.97865	1.21019	-3.31212	-3.16116	0.42362	0.26828			171.6	-0.85581	-1.17656	-0.63438	0.6504	0.18774	-0.56401	-0.68086
220.25	0.41152	-0.3464	2.03661	-1.37974	0.12059	0.12952	0.02925	0.45632			220.05	1.15615	0.09381	-0.73451	1.51537	-2.67125	-2.55081	-0.03414	0.08518			171.8	-0.94737	-1.39018	-0.60386	0.25367	-0.17847	0.83979	0.23467
220.3	0.16738	0.32498	2.00609	-1.31871	-0.2151	0.58728	-0.64214	-0.70335			220.1	1.91909	-0.11982	-2.68764	0.81347	-1.72521	-2.82547	0.66776	0.4819			172	-0.39805	-2.48881	-1.12266	-0.02099	-0.48364	0.71772	-0.28413
220.35	-1.45005	0.93533	1.36522	-1.50181	1.76854	0.49573	0.24287	0.21218			220.15	2.37686	-0.11982	-1.65004	1.05761	-3.06798	-2.12356	1.2476	1.06174			172.2	-0.67271	-1.66484	-0.1461	0.58937	0.67602	-0.04522	0.53985
220.4	-1.05332	0.63016	0.35814	-0.4337	1.21923	-0.96911	-0.70317	0.45632			220.2	1.82754	0.00225	0.1505	1.54589	-4.07506	-1.87942	0.7288	1.5195			172.4	-0.70322	-0.96294	0.34218	0.40626	-0.2395	0.07686	0.57036
220.45	0.13687	0.78275	-0.03858	-0.4337	-0.27613	-0.45031	-0.24541	-1.10007			220.25	1.00357	0.46002	-1.46693	1.94261	-3.0985	-1.57425	-1.04122	0.87863			172.6	-0.64219	-1.87846	0.67787	0.83351	-0.42261	-0.68608	0.57036
220.5	0.0148	1.17948	0.51073	-0.25059	-1.28321	-0.63342	0.05977	-1.00852			220.3	0.33218	1.03985	-4.12196	1.69847	-2.82384	-0.35354	0.82035	1.64157			172.8	-1.46616	-1.35966	0.64736	0.68092	-0.20899	0.13789	1.05864
220.55	-0.38193	-0.01071	1.09057	-0.31163	-0.48976	0.34314	0.09028	-0.00144			220.35	1.12564	-0.48603	-4.79335	0.66088	-1.57262	-2.79495	0.48466	0.39035			173	-1.67979	-0.47465	0.5558	1.1692	0.03515	0.41255	0.84502
220.6	-1.48057	0.08084	-0.89308	0.14613	0.33422	-0.26721	-0.5811	-0.24558			220.4	-0.91904	-1.1269	-3.72523	0.44725	-2.15245	-1.54373	0.69828	-1.37967			173.2	-1.89341	-2.21416	0.09804	1.32179	-0.66675	0.35151	0.05156
220.65	-0.8397	-0.31589	-1.28981	-0.83043	-0.79493	-0.11462	0.36494	-1.92405			220.45	0.08804	0.88726	-2.99281	0.93554	-2.12193	0.53147	0.36259	-2.11209			173.4	-1.06944	-1.17656	0.3727	1.53541	-0.2395	0.5041	-0.03999
220.7	0.41152	-0.83468	-0.86256	-0.55577	-0.55079	0.95349	0.18184	-0.06248			220.5	1.27822	1.86383	-2.41298	1.27123	-1.78624	1.99631	-1.04122	-0.09793			173.6	-1.37461	-1.29863	0.09804	0.55885	-0.45313	0.22944	-0.28413
220.75	0.7167	-0.28537	1.18212	-0.00645	-0.33717	-0.38928	0.1208	-0.88645			220.55	0.91201	0.00225	-1.37538	0.96605	-2.33556	0.53147	-0.70553	-0.76932			173.8	-1.40513	-1.75639	-0.75645	1.01661	-0.2395	0.19893	0.66192
220.8	-0.01572	-0.22433	0.35814	-1.22716	0.36473	0.95349	-0.76421	-1.95457			220.6	0.8815	0.36847	-1.589	1.27123	-2.27452	-0.87234	-1.31588	0.32932			174	-1.13047	-0.68828	-0.29869	1.41334	-0.27002	0.35151	0.75347
220.85	-0.53452	0.1724	-0.4048	0.11562	0.66991	-0.05359	-0.12334	-1.4968			220.65	0.60684	1.77227	-1.61952	0.59984	-2.39659	0.68406	-1.40743	-0.03689			174.2	-1.09995	-0.74931	-0.69542	0.58937	0.09619	-0.25884	-0.13154
220.9	-0.35142	0.32498	0.87694	0.6039	0.21215	-1.03015	1.3415	-0.64231			220.7	1.0646	2.38263	-2.38246	1.54589	-3.6173	-0.1094	0.69828	-0.55569			174.4	-0.8253	-0.26103	0.037	2.29835	0.00464	-0.10625	-0.68086
220.95	0.41152	0.44705	0.41918	0.05458	-0.45924	-0.45031	-0.21489	0.57839			220.75	0.14907	1.71124	-2.01625	1.36278	-4.01402	1.6301	-1.10226	-1.01346			174.6	-1.09995	0.1357	-0.32921	1.19972	0.85913	-0.07573	-0.95552
221	0.13687	-0.59054	0.93798	1.39735	-1.00856	1.47229	-0.21489	0.12063			220.8	-1.83457	1.58917	-2.4435	-0.01051	-2.39659	1.44699	0.63725	-1.2576			174.8	0.05971	-0.74931	-0.17662	2.02369	0.09619	-0.68608	0.08208
221.05	1.08291	-0.37692	-0.22169	0.23769	0.76146	0.80091	-0.09282	0.70046			220.85	-2.90268	1.9859	-3.17592	1.11864	-2.85436	0.53147	0.14896	-0.28103			175	-0.70322	-0.56621	-0.75645	1.99317	-0.2395	-0.65557	-1.04707
221.1	0.41152	-0.31589	-1.01515	-0.61681	-0.3982	-1.27429	0.30391	-0.03196			220.9	-2.23129	0.91778	-2.68764	1.21019	-2.64073	-0.04837	0.57621	0.23776			175.2	-0.45908	-1.51225	-0.17662	1.10817	0.21826	-0.68608	0.1126
221.15	0.74722	0.20291	-0.52687	-0.86095	-0.55079	-0.11462	-0.48955	0.09011			220.95	-1.92612	1.61969	-3.20644	0.8745	-2.36608	-0.68924	-0.00362	0.75656			175.4	-0.45908	-0.93242	-0.05455	1.13868	0.85913	0.16841	-1.41328
221.2	-0.59556	-0.37692	0.84642	-0.46422	0.63939	-1.03015	-0.52007	0.33425			221	-0.58335	2.56573	-3.38954	0.38622	-2.70177	1.14182	-0.21725	-0.61673			175.6	-0.36753	-0.68828	0.83046	1.62696	-0.5752	0.35151	-1.32173
221.25	-0.38193	1.0574	-0.34376	-0.15904	0.42577	0.92298	-0.15386	-1.03904			221.05	-0.46128	3.17608	-3.60316	-0.865	-3.31212	1.32492	0.05741	-0.37259			175.8	-0.73374	-1.29863	-0.848	0.95558	0.24878	-0.04522	-0.925
221.3	0.59463	1.02689	-0.25221	-0.15904	-0.61183	0.34314	-1.40508	-1.86301			221.1	-0.40024	2.5047	-1.9247	-2.17726	-2.48815	-0.38406	0.66776	1.03122			176	-0.24546	-0.50517	-0.17662	1.13868	0.70654	-0.1978	-0.31465
221.35	-0.19883	-0.01071	-0.13014	0.05458	-0.00148	-0.35876	0.24287	-0.18455			221.15	-1.98715	2.56573	-1.589	-1.65846	-1.63365	0.9282	0.57621	1.64157			176.2	-0.3065	-0.01689	-0.35972	-0.14306	0.73706	-0.80815	-0.31465
221.4	-0.59556	0.01981	0.57177	0.17665	1.15819	0.55677	-0.85576	0.30373			221.2	-1.98715	-0.05878	-1.74159	1.11864	-0.99279	0.31784	-0.55294	0.17673			176.4	0.48696	-0.93242	0.22011	-0.23461	-0.45313	-0.31987	-1.04707
221.45	-0.22935	0.01981	-0.49635	-0.64732	-0.45924	-1.70153	-0.55059	-1.00852			221.25	-0.91904	-1.03534	-1.16176	0.26415	-1.75572	0.34836	-0.33932	0.2988			176.6	-0.39805	-1.08501	-0.39024	0.07057	-0.0564	0.25996	-0.65034
221.5	0.0148	0.99637	-0.09962	1.18373	0.3037	-1.30481	-0.55059	0.02908			221.3	-0.58335	-2.80536	-0.06313	-0.92604	-0.26036	-0.17044	0.45414	-0.70828			176.8	0.36489	-0.65776	0.00649	-0.35668	0.85913	-0.62505	-0.28413
221.55	-0.87021	1.36258	1.27367	0.23769	0.54784	-0.90808	-1.55767	0.79202			221.35	-0.06455	-0.85224	-0.42934	-1.9026	-0.56554	0.37888	1.79691	-0.34207			177	0.39541	-1.11552	-0.60386	-0.26513	0.49292	-1.14385	-1.23017
221.6	-0.87021	1.0574	0.69384	-1.1356	0.27318	-0.69445	-1.67974	-0.12351			221.4	1.00357	1.43658	-1.03969	-2.14674	-1.90831	2.57615	2.52934	-0.70828			177.2	-0.24546	0.16622	-1.03111	-0.02099	0.52344	-0.77764	-1.38276
221.65	-0.35142	-0.19382	-0.43531	0.17665	-0.48976	0.4347	-0.70317	-1.28318			221.45	0.11856	1.22296	-2.19936	-2.32985	-1.51158	2.72873	0.66776	-0.67776			177.4	0.24282	-0.59672	-0.42076	0.4673	0.21826	-0.68608	-1.29121
221.7	-1.32798	-0.04123	-0.16066	0.39027	0.21215	0.77039	0.6396	0.39529			221.5	-2.23129	-0.94379	-2.29091	-1.2007	-0.41295	1.41648	1.40018	-0.06741			177.6	0.45644	-0.04741	-0.26817	0.52833	0.18774	-0.07573	-0.71137
221.75	-1.63315	-0.19382	-0.46583	-0.37266	-0.45924	1.01453	-0.33696	1.00564			221.55	-2.59751	-2.3476	-2.77919	-0.40724	-1.05382	0.56199	-1.31588	1.94675			177.8	0.79214	-0.2	-0.17662	1.41334	-0.42261	0.29048	-1.38276
221.8	0.31997	1.11844	-0.70997	-0.46422	-0.18458	1.53333	-0.67266	1.31081			221.6	-2.26181	0.79571	-1.13124	-0.74293	-1.26744	-1.08596	0.08793	1.45847			178	0.48696	0.07466	-0.45128	1.84059	-0.97193	1.0229	-1.41328
221.85	0.7167	1.75931	-0.95411	-0.18956	0.45629	0.80091	0.97529	0.4258			221.65	-1.74301	0.09381	-1.83315	-1.35328	-1.23693	1.23337	-0.21725	1.12277			178.2	-0.3065	-0.47465	-0.17662	1.65748	0.21826	0.41255	-0.43672
221.9	-0.47349	0.1724	-0.03858	-0.79991	1.12767	-0.14514	-0.03179	0.91409			221.7	-1.62094	-1.31	-2.35194	-0.89552	-2.27452	0.89768	-0.12569	1.94675			178.4	0.2123	0.59346	-0.11558	0.92506	-0.54468	-0.31987	-0.37568
221.95	0.25894	0.11136	-0.03858	-0.83043	0.18163	-0.35876	-1.19146	-1.19163			221.75	-1.8956	-1.34052	-2.38246	-0.74293	-2.09142	-0.84182	-0.61398	1.06174			178.6	0.85317	0.74605	-1.24473	0.55885	-1.06348	0.53462	-0.80293
222	-0.29038	0.96585	-0.55738	-0.03697	0.57836	-0.96911	-0.15386	-1.4968			221.8	-1.3768	-0.63861	-2.56557	0.44725	-1.08434	-1.11648	0.36259	0.45139			178.8	1.03628	0.80708	-0.39024	0.68092	-2.3147	0.07686	-0.5893
222.05	-0.38193	1.14896	0.23607	0.72597	-0.06251	-0.20617	-0.42852	-0.21506			221.85	-0.70542	-0.73017	-0.30727	0.32518	-1.57262	-2.30667	0.02689	0.20725			179	0.79214	0.50191	-0.45128	0.22316	-0.69727	0.29048	-1.07759
222.1	-0.25986	-0.04123	0.54125	0.63442	-0.24562	0.22107	1.00581	0.2427			221.9	-2.13974	-1.88984	0.05894	1.66796	-1.359	-1.72683	-0.27828	0.20725			179.2	0.30386	1.02071	-0.51231	0.34523	-1.21607	-0.10625	-1.29121
222.15	-0.53452	-0.3464	-0.52687	-0.70836	0.33422	0.70935	-0.55059	-0.00144			221.95	0.08804	-1.52362	0.05894	2.43089	-0.44347	-2.1846	1.79691	-1.01346			179.4	-0.45908	-0.04741	-0.69542	0.40626	-1.36865	-0.0147	-0.925
222.2	0.1979	1.0574	0.87694	0.05458	0.42577	0.00745	-1.4356	0.45632			222	2.13272	-0.2724	0.21153	1.45433	-1.48107	-2.09304	1.18656	-1.19656			179.6	-0.55064	-0.41362	-0.02403	0.1316	-0.0564	0.5041	0.72295
222.25	0.04531	1.0574	-0.16066	0.54286	-1.55787	-0.90808	1.06685	0.2427			222.05	1.36978	-1.43207	2.34776	0.72191	-1.48107	-2.12356	2.10209	-2.05105			179.8	-0.15391	0.28829	-0.63438	1.8711	-0.7583	-0.1978	-0.86396
222.3	0.53359	-0.52951	-0.34376	-0.49474	-0.64235	-0.26721	-0.88628	-0.24558			222.1	0.48477	0.73468	-0.00209	1.33226	-1.93883	-1.3301	1.52225	-0.95242			180	-0.12339	-0.16948	-0.75645	0.4673	-0.45313	0.16841	-1.29121
222.35	-0.71763	0.14188	0.41918	-0.83043	0.54784	0.83142	-0.33696	-0.15403			222.15	1.33926	2.56573	-0.64296	1.21019	-1.05382	-0.50613	0.7288	0.2988			180.2	0.12075	-0.96294	-0.23765	1.32179	-0.33106	-0.07573	-0.89448
222.4	-0.07676	-0.3464	1.1516	0.42079	-0.55079	-0.17566	-0.85576	0.09011			222.2	1.15615	0.88726	-1.68056	1.69847	-1.08434	-2.15408	0.05741	-0.15896			180.4	0.70058	-1.87846	-0.45128	1.56593	-0.27002	0.59565	-1.38276
222.45	0.68618	1.54569	0.60228	0.51235	-0.67286	-0.35876	-0.64214	-1.10007			222.25	0.17959	-1.06586	-1.13124	1.94261	0.59413	-0.71975	0.27103	-1.07449			180.6	0.39541	-2.73295	-0.90904	0.49781	-0.91089	0.83979	-1.81001
222.5	-0.53452	0.84378	-0.00807	0.20717	-0.12355	0.4347	-0.24541	-0.61179			222.3	0.027	-1.8288	0.02843	2.06468	0.7162	-0.78079	1.2476	-1.37967			180.8	0.30386	-2.09209	-0.60386	0.10109	-0.48364	-0.74712	-2.11518
222.55	-0.71763	0.59964	-0.80152	0.23769	-0.33717	-1.06067	-0.15386	-0.00144			222.35	1.18667	-0.54706	0.91344	2.73607	1.72328	0.13474	1.85795	-1.07449			181	0.45644	-1.69536	-1.3668	-0.14306	-1.7959	0.04634	-1.13862
222.6	-0.25986	0.01981	-0.86256	0.57338	-0.09303	-1.76257	1.46357	0.30373			222.4	2.55996	-0.11982	0.05894	2.49193	1.50965	-0.1094	1.70536	1.03122			181.2	0.67007	-0.47465	-0.20714	-1.11962	-0.7583	-0.28936	-1.01655
222.65	-0.38193	-1.17038	-0.16066	-0.83043	0.57836	-0.54187	-0.30645	0.2427			222.45	1.0646	-0.0893	0.91344	3.1328	0.44154	-0.32302	1.67484	0.69553			181.4	-0.03184	-0.23051	-0.48179	1.04713	-1.094	-0.77764	-0.86396
222.7	-1.72471	0.38602	0.66332	0.0851	1.28026	0.98401	0.57856	-0.48972			222.5	-0.33921	0.61261	1.03551	2.18675	2.54725	-0.47561	0.08793	-1.2576			181.6	-0.85581	-0.07793	-1.97716	1.56593	-0.84985	-1.14385	-1.07759
222.75	-0.53452	-0.92624	0.02245	-0.83043	0.33422	0.16004	0.79219	0.27322			222.55	-0.36972	0.85675	1.03551	3.19383	1.81483	-0.20095	-0.12569	-0.89139			181.8	-0.55064	-1.08501	-1.51939	1.71852	-0.39209	-0.77764	-0.00947
222.8	0.16738	1.02689	-0.95411	-0.09801	0.05956	-0.32824	-1.19146	-0.48972			222.6	0.21011	-1.00483	-1.13124	1.94261	1.54017	0.22629	0.63725	0.20725			182	-0.33701	-2.39726	-0.848	1.688	-0.27002	-0.62505	0.23467
222.85	-0.07676	0.96585	-2.17482	-0.76939	-0.12355	-1.27429	-1.67974	-0.21506			222.65	-0.30869	-0.54706	-0.42934	2.43089	1.90638	-1.42166	-0.33932	-0.58621			182.2	-0.64219	-0.68828	-0.87852	1.56593	-0.08692	0.29048	0.38726
222.9	-0.8397	0.50809	0.51073	-0.9525	0.73095	-0.48083	-1.00835	-0.15403			222.7	-0.58335	-0.73017	-0.09364	1.02709	1.87587	-0.75027	-0.61398	-0.22			182.4	-1.13047	1.20381	-0.75645	1.23024	0.18774	0.01582	-0.46723
222.95	-0.29038	0.41654	0.17504	-1.16612	0.94457	0.00745	0.05977	-1.10007			222.75	-0.43076	-0.18085	-1.52797	1.05761	2.39466	-0.75027	0.27103	-0.06741			182.6	-0.76426	1.44795	-0.42076	1.71852	-0.08692	-0.13677	-0.00947
223	-0.53452	2.12552	0.02245	-1.04405	-0.15406	-0.05359	-0.27593	-0.91697			222.8	-0.36972	-0.45551	-1.13124	3.01073	2.24208	-1.90994	1.67484	1.42795			182.8	-1.25254	0.95967	-0.69542	1.65748	-0.0564	-0.89971	-0.43672
223.05	0.31997	0.63016	-0.16066	0.05458	-0.85597	0.55677	-0.12334	-0.978			222.85	0.27114	-1.46259	-1.00917	3.68212	1.69276	-1.05545	1.98002	0.84812			183	-1.25254	0.92915	-0.17662	1.93214	0.21826	-0.31987	-0.4062
223.1	-0.59556	-0.01071	0.81591	0.0851	-1.16114	-0.35876	-0.12334	-0.88645			222.9	-0.21714	-2.25605	-1.25331	2.64452	2.12001	-1.48269	1.27811	-0.34207			183.2	-2.16807	-0.47465	-0.45128	1.688	-0.81934	-0.13677	-1.07759
223.15	0.1979	0.29447	1.57885	-0.03697	0.05956	-0.11462	-0.24541	1.24978			222.95	0.72891	-0.54706	-1.4059	1.97313	1.38758	-1.57425	1.36967	-0.18948			183.4	-1.13047	-0.9019	-1.1837	1.50489	-0.02588	-0.50298	-1.77949
223.2	0.74722	-0.13278	0.32763	0.39027	0.85302	-1.03015	0.02925	-0.15403			223	0.94253	-0.24189	0.60826	2.18675	0.92982	-2.42874	2.19364	1.18381			183.6	-1.40513	-1.08501	-1.06163	1.26075	-0.20899	-0.86919	-1.65742
223.25	0.59463	-0.83468	0.23607	0.29872	-0.45924	-0.05359	-0.48955	0.27322			223.05	-0.40024	-1.64569	2.10362	1.02709	-0.04674	-0.59768	0.63725	1.82468			183.8	-1.37461	-1.45122	-1.03111	0.58937	-0.30054	-0.1978	-1.32173
223.3	-0.87021	-0.07175	0.14452	-0.18956	0.02904	-0.02307	-0.09282	-1.00852			223.1	0.30166	-1.88984	-0.00209	-0.28517	1.17396	-0.23147	-0.94967	1.8552			184	-1.16099	-0.84086	-2.61802	1.04713	-0.94141	0.10737	-0.4062
223.35	-0.53452	0.44705	-1.50343	-0.58629	-0.15406	-0.66394	-0.61162	-0.15403			223.15	1.33926	-0.54706	0.3336	1.02709	0.25843	-0.87234	-1.04122	-0.28103			184.2	-1.0084	-0.84086	-1.15318	1.99317	-0.72778	-0.68608	-0.65034
223.4	0.74722	0.50809	-0.03858	0.02406	-0.3982	-0.17566	0.21235	-1.19163			223.2	1.52237	-0.39447	-2.22987	2.33934	0.25843	-0.56717	0.11845	0.66501			184.4	-0.27598	0.19673	-0.87852	1.32179	-1.42969	-0.35039	0.08208
223.45	0.10635	-0.49899	-1.19825	-0.37266	-0.88649	0.40418	-0.06231	0.57839			223.25	2.621	-1.03534	-1.61952	1.85106	0.3805	-1.42166	0.78983	3.19797			184.6	-0.36753	0.56294	-1.61094	1.71852	-1.30762	-1.41851	-0.34516
223.5	-0.47349	0.05032	-0.34376	-1.6544	-0.76442	-0.51135	0.18184	0.02908			223.3	0.11856	0.00225	-0.39882	0.3557	0.68568	-0.26199	-0.91915	2.83176			184.8	-0.85581	0.16622	-1.54991	1.41334	-1.33814	-0.65557	-0.37568
223.55	-0.44297	0.72171	0.60228	-0.55577	-0.06251	-1.97619	0.18184	-1.46629			223.35	-0.33921	-0.45551	-0.21571	-1.13966	-0.13829	0.16526	-0.91915	1.5195			185	-0.79478	-0.13896	-0.848	1.65748	-1.52124	-0.50298	-1.38276
223.6	-0.80918	-0.52951	-0.89308	1.03114	-0.33717	-1.15222	0.73115	-0.30662			223.4	0.8815	-1.46259	-0.21571	0.3557	-1.23693	-0.47561	-0.49191	0.66501			185.2	-0.64219	-0.81035	-1.45836	1.47438	-1.76538	-0.16729	-1.77949
223.65	-0.19883	-1.17038	-0.55738	0.02406	0.54784	-1.18274	0.45649	-0.33714			223.45	1.30874	-1.76777	0.39464	1.66796	-0.07726	-1.17752	-0.15621	1.42795			185.4	-0.06236	-1.57329	0.037	0.89454	-1.7959	-0.68608	-1.77949
223.7	-0.90073	0.11136	1.1516	-0.4337	0.73095	-0.48083	-0.70317	-0.45921			223.5	1.46133	-1.15741	0.24205	0.78295	0.50257	-1.87942	1.21708	0.72605			185.6	-0.55064	-0.77983	-0.72593	0.98609	-1.64331	-0.13677	-1.41328
223.75	0.25894	0.29447	-0.19117	-1.10509	0.05956	0.80091	0.21235	0.7615			223.55	0.08804	-1.43207	1.43224	-0.07154	-1.11486	-1.05545	1.00346	0.23776			185.8	0.05971	0.01363	0.86098	2.3899	-1.33814	-0.04522	-2.05415
223.8	0.47256	0.8743	-0.86256	-0.25059	0.51732	0.4347	1.18892	0.4258			223.6	-0.12558	0.33795	1.00499	0.29467	-0.59606	-0.65872	0.51517	-0.25052			186	0.12075	-0.32207	0.037	1.93214	-0.88037	-0.25884	-1.16914
223.85	-0.19883	0.29447	-0.55738	-0.15904	0.54784	-1.18274	0.76167	-0.2761			223.65	-0.52231	-0.05878	1.46275	-1.44484	-0.59606	0.13474	0.17948	0.66501			186.2	-0.27598	0.01363	0.09804	1.65748	-0.66675	-0.31987	-2.32881
223.9	1.78481	0.72171	-0.16066	-0.37266	-0.55079	-1.18274	0.30391	-0.12351			223.7	0.027	-1.55414	2.34776	-2.05519	-2.33556	-0.23147	1.88847	2.00778			186.4	-0.3065	0.37984	-0.02403	1.19972	-1.33814	-0.07573	-2.29829
223.95	1.11343	0.01981	0.60228	-0.58629	0.05956	0.28211	-0.88628	0.2427			223.75	-1.07163	-2.19501	1.61534	-0.83448	-1.93883	-0.13992	2.25468	1.70261			186.6	-0.27598	-0.16948	0.40322	1.81007	-1.21607	0.38203	-1.93208
224	1.14395	-0.46847	0.78539	-0.25059	-0.12355	-0.96911	-0.52007	-0.42869			223.8	-1.04111	-2.22553	2.19518	0.59984	-0.47399	0.9282	1.79691	0.66501			186.8	-1.16099	-1.35966	0.40322	1.44386	-2.13159	0.77876	-1.77949
224.05	-0.22935	-0.37692	-0.5879	-0.34215	-1.16114	-1.42688	-0.64214	-0.55076			223.85	2.22427	-0.73017	2.77501	-0.31569	0.47206	0.89768	0.48466	0.8176			187	-0.67271	-0.96294	0.58632	1.44386	-1.73486	-0.25884	-2.26777
224.1	-0.3209	0.14188	-0.37428	-0.73888	-0.03199	0.6178	0.1208	-0.978			223.9	1.30874	0.58209	1.55431	-1.23121	-0.90123	0.71457	1.12553	0.08518			187.2	-0.52012	0.01363	0.8915	1.74903	-2.89453	1.20601	-1.68794
224.15	0.74722	-0.52951	0.114	-0.28111	-0.3982	-0.26721	0.33442	-0.88645			223.95	-0.46128	-0.45551	0.82188	0.56932	-2.36608	1.17234	1.18656	0.60398			187.4	-1.31358	-0.68828	0.3727	1.53541	-2.10108	0.96186	-0.74189
224.2	-0.01572	-0.19382	-0.25221	-0.55577	-1.06959	0.77039	0.6396	-0.00144			224	-1.77353	-1.61518	1.46275	-1.62794	-1.05382	1.41648	-1.3464	1.15329			187.6	0.33437	0.04414	0.46425	1.84059	-1.36865	0.44307	-0.83345
224.25	0.0148	0.3555	0.23607	-1.22716	-0.12355	1.25867	0.6396	-0.39817			224.05	-3.26889	-0.33344	-0.03261	0.38622	-1.17589	-0.71975	-1.74313	-1.19656			187.8	-0.97788	0.59346	0.31166	1.44386	-1.18555	0.65669	-0.28413
224.3	-0.68711	-0.46847	-1.16773	1.27528	-0.82545	1.62488	0.70063	0.09011			224.1	-1.52939	1.22296	-0.33778	0.47777	-0.74865	-0.1094	-1.19381	-2.35623			188	0.39541	0.04414	0.61684	1.688	-1.00244	1.45015	-0.89448
224.35	-0.65659	-1.04831	-1.96119	0.97011	0.05956	-0.0841	-1.49663	-0.2761			224.15	-0.40024	1.19244	-1.03969	0.1726	-0.35192	0.56199	-0.15621	0.20725			188.2	0.42593	-1.57329	1.10512	1.84059	-0.63623	1.17549	-0.49775
224.4	0.25894	-0.28537	-0.74049	-0.92198	0.45629	0.34314	-0.79473	-1.74094			224.2	-0.58335	-0.05878	-0.52089	1.60692	-1.99986	-0.71975	0.05741	0.11569			188.4	0.63955	-2.03105	0.037	1.50489	-1.55176	0.90083	-1.29121
224.45	0.44204	-0.56003	-0.70997	-0.76939	-0.27613	0.55677	0.70063	0.39529			224.25	-1.86508	-1.34052	-1.55849	1.82054	-3.64781	-1.63528	0.17948	0.26828			188.6	0.27334	-1.08501	0.52529	0.98609	-1.70435	0.93135	-1.71845
224.5	-0.99228	-0.13278	-0.37428	-1.37974	-0.97804	0.67884	-0.52007	-0.45921			224.3	-1.95664	-1.24897	-1.10072	2.55297	-0.59606	-1.57425	-0.40035	1.5195			188.8	1.03628	-0.26103	0.46425	0.6504	-0.42261	1.63325	-1.1081
224.55	1.11343	-0.3464	0.23607	0.39027	0.27318	0.64832	0.18184	-0.52024			224.35	-0.36972	-1.27948	-1.34486	1.51537	-0.01622	-1.20803	-0.76656	1.09226			189	-0.00132	0.59346	-0.1461	1.35231	-1.06348	1.5417	-0.925
224.6	0.96084	-1.17038	-0.77101	-0.76939	0.51732	0.06848	0.42598	0.51736			224.4	-2.07871	-1.49311	-0.94814	1.75951	-0.01622	-0.75027	0.08793	-0.67776			189.2	1.03628	-0.23051	0.46425	-0.11254	-1.67383	0.41255	-1.56587
224.65	-0.35142	0.29447	-0.22169	-1.01353	-0.15406	-0.75549	0.18184	0.2427			224.45	-3.32993	-3.20209	-0.42934	0.50829	0.53309	-1.54373	-0.3088	0.54294			189.4	-0.00132	-0.41362	0.34218	1.13868	-1.97901	1.26704	-2.54243
224.7	0.44204	0.47757	-0.0691	0.787	-0.917	-0.02307	-0.15386	0.66994			224.5	-2.96372	-2.13398	-0.82607	0.20311	0.04481	-1.75735	-0.33932	0.66501			189.6	0.48696	-0.16948	0.52529	1.35231	-1.67383	0.87031	-0.55879
224.75	0.31997	0.63016	-0.61842	1.24477	-0.09303	-0.0841	0.18184	1.67702			224.55	-1.22422	-1.43207	-2.71815	0.81347	-0.26036	-1.72683	-1.28536	1.27536			189.8	0.70058	-0.59672	0.52529	2.54249	-1.67383	0.62617	-0.00947
224.8	-0.8397	-0.40744	-1.16773	1.61098	-0.7339	-0.29773	1.64668	0.70046			224.6	-0.33921	-0.63861	-2.77919	1.21019	0.04481	-1.36062	-0.85812	1.03122			190	0.63955	-0.35258	0.40322	1.56593	-2.10108	1.05342	-0.22309
224.85	1.02188	-0.43796	0.6328	1.54994	-0.55079	1.19763	0.1208	-0.06248			224.65	-0.58335	-0.0893	-2.38246	0.05053	0.01429	-1.60476	-1.10226	1.0007			190.2	-0.27598	-0.2	-0.08507	1.50489	-2.71143	0.59565	-0.55879
224.9	0.68618	-0.40744	0.23607	0.81752	-0.2151	-0.0841	-0.79473	0.36477			224.7	1.00357	-0.88276	-1.25331	1.45433	-0.07726	-1.69632	-0.76656	1.82468			190.4	0.2123	-0.01689	0.037	1.29127	-3.29126	1.45015	-0.89448
224.95	-1.17539	0.05032	-0.64894	-0.37266	-1.10011	-0.32824	-0.79473	0.4258			224.75	2.13272	-0.42499	-0.27675	-0.22413	-0.53502	-2.03201	0.17948	2.0383			190.6	0.48696	-0.3831	-0.35972	0.58937	-2.52832	1.5417	-0.95552
225	0.65566	0.3555	-0.61842	-1.44078	-1.19166	0.58728	-1.03887	-0.33714			224.8	-0.12558	-0.15033	-0.70399	-0.89552	-0.3214	-2.39822	0.97294	0.72605			190.8	1.43301	-0.10844	-0.02403	1.19972	-2.19263	1.41963	-0.07051
225.05	1.20498	0.44705	0.4497	-0.52525	-1.31373	0.52625	0.36494	1.52444			224.85	-0.79697	-0.85224	0.8524	-0.3462	0.13636	-3.77151	1.73588	1.73313			191	0.63955	0.80708	0.12856	1.29127	-2.19263	0.19893	-0.22309
225.1	1.11343	0.26395	1.21264	-0.40318	-0.03199	0.03797	0.67012	0.2427			224.9	-1.68198	-0.2724	0.54723	1.5764	-0.13829	-1.75735	0.78983	2.31296			191.2	0.15127	-0.04741	0.40322	0.10109	-2.40625	0.321	0.50933
225.15	-0.01572	-0.1633	-0.31324	0.23769	-0.70338	0.12952	0.21235	-1.37473			224.95	-1.55991	1.58917	-0.33778	1.94261	-0.41295	0.16526	1.79691	1.88571			191.4	0.82265	-0.65776	0.83046	0.22316	-2.22315	0.29048	0.29571
225.2	0.07583	-0.31589	1.06005	1.91615	-1.46632	0.19055	0.24287	-0.64231			225	-2.90268	0.76519	1.40172	1.17968	1.72328	0.13474	1.91898	0.8176			191.6	1.34145	-0.87138	0.49477	0.58937	-2.00952	0.93135	-0.37568
225.25	0.38101	0.72171	0.14452	0.51235	0.63939	0.28211	0.18184	-0.58128			225.05	-1.52939	0.88726	2.5919	1.11864	3.70692	1.84372	0.82035	0.63449			191.8	0.79214	-0.16948	-0.17662	0.1316	-1.2771	1.78584	-0.16206
225.3	0.80825	0.96585	-0.0691	2.09926	0.97509	-0.72497	-1.28301	-0.21506			225.1	-1.28525	-0.24189	3.6295	1.36278	2.51674	0.31784	0.42362	-0.43362			192	-0.00132	-0.77983	0.58632	0.28419	2.7207	0.56514	0.14312
225.35	1.35757	0.29447	1.51781	1.94667	-0.85597	-0.78601	-0.12334	0.48684			225.15	-2.38388	0.64312	4.36192	-0.22413	1.235	-0.1094	0.85087	-0.86087			192.2	0.85317	-0.81035	0.58632	2.96974	-1.18555	0.77876	-0.16206
225.4	-0.3209	-0.31589	0.20556	0.45131	0.76146	-1.51843	-0.55059	-0.03196			225.2	-0.12558	0.12432	4.8502	0.38622	2.76088	-1.17752	1.30863	0.87863			192.4	0.7311	0.22725	1.22719	0.55885	-1.094	0.71772	-0.34516
225.45	0.04531	1.20999	-1.35084	-0.25059	0.91405	0.67884	0.24287	-1.13059			225.25	-1.01059	-2.25605	4.8502	0.3557	1.72328	-1.17752	1.03397	1.91623			192.6	-0.8253	-0.47465	2.78359	0.92506	-1.49072	1.23652	-0.74189
225.5	-0.90073	0.59964	-0.74049	0.29872	-0.27613	0.89246	0.57856	0.60891			225.3	-2.81113	-2.92743	4.94176	0.99657	1.78431	-1.11648	1.91898	0.51242			192.8	0.2123	-0.47465	0.58632	1.10817	-0.66675	-0.16729	-0.00947
225.55	0.56411	-0.40744	-0.67945	0.35976	-0.3982	0.70935	0.09028	-0.09299			225.35	-0.61386	-0.0893	4.63658	-0.07154	1.11293	-0.41458	2.28519	0.75656			193	-0.55064	-1.4207	0.12856	0.74195	0.00464	0.99238	0.32622
225.6	0.96084	-0.31589	0.23607	0.54286	-0.03199	0.25159	-0.33696	-0.64231			225.4	-0.61386	-1.37104	1.58482	-1.59742	1.29603	-0.78079	1.03397	2.12985			193.2	-1.0084	-0.10844	-0.6649	0.80299	-0.02588	0.38203	-0.22309
225.65	-0.68711	-1.29245	0.60228	0.45131	-0.7339	-0.75549	0.42598	-0.7949			225.45	-0.09507	0.12432	0.63878	-1.01759	1.14344	0.16526	-0.33932	0.14621			193.4	0.09023	0.6545	-0.93956	1.74903	-2.19263	0.56514	-0.55879
225.7	-0.3209	0.14188	-0.43531	1.3058	0.36473	0.099	0.91426	-0.30662			225.5	0.91201	-0.63861	1.79845	0.05053	0.59413	-0.81131	-0.49191	-0.28103			193.6	0.79214	0.04414	0.52529	0.4673	-1.91797	-0.22832	-0.37568
225.75	-1.63315	-0.59054	-0.74049	1.18373	0.36473	-0.23669	-1.03887	-0.39817			225.55	-0.85801	-0.45551	-0.49037	0.63036	0.28895	-0.20095	0.42362	1.8552			193.8	-0.33701	-0.2	0.67787	1.01661	-0.94141	0.321	0.60088
225.8	-1.11435	1.08792	-0.22169	1.51943	-1.46632	-0.48083	-1.37456	-0.30662			225.6	-0.43076	0.21588	1.15758	0.41674	0.3805	0.13474	1.2476	2.16037			194	-0.70322	0.16622	0.3727	0.71144	-0.63623	1.35859	0.99761
225.85	-0.99228	0.38602	0.17504	1.94667	-0.30665	-0.6029	-0.21489	0.57839			225.65	-1.04111	-0.30292	2.0731	-0.37672	0.44154	-0.81131	1.09501	0.4819			194.2	0.05971	0.04414	1.04409	1.47438	-1.00244	1.78584	0.14312
225.9	0.38101	-0.49899	0.02245	0.35976	0.48681	-1.67102	1.61616	-1.13059			225.7	-0.61386	0.88726	3.96519	0.3557	1.29603	1.05027	0.88139	0.4819			194.4	-0.4896	0.28829	0.52529	0.86402	-0.78882	0.65669	0.08208
225.95	1.7543	-0.6821	1.33471	0.45131	0.94457	1.22815	0.05977	-0.76438			225.75	-1.68198	1.83331	5.00279	2.18675	0.22792	0.62302	-0.36983	0.08518			194.6	-0.39805	0.62398	0.46425	1.62696	-0.45313	1.08394	0.47881
226	1.29653	0.69119	0.72435	1.24477	-0.12355	0.73987	-0.55059	-0.58128			225.8	-1.40732	0.49054	5.30797	1.88158	1.02137	0.77561	0.17948	1.03122			194.8	0.30386	-0.29155	0.61684	2.48146	0.34033	0.99238	0.84502
226.05	0.65566	-1.2009	0.114	1.36684	-0.52027	0.40418	-0.03179	-0.67283			225.85	-1.16318	-0.6081	2.83604	2.82762	-0.68761	-0.99441	-0.03414	1.70261			195	-0.33701	-0.16948	-0.57335	2.57301	-0.72778	0.68721	0.96709
226.1	-0.65659	-0.10226	-0.09962	1.15321	-0.24562	1.19763	0.6396	0.48684			225.9	-1.31577	-1.49311	3.47691	1.27123	0.04481	-0.81131	-0.70553	1.70261			195.2	-0.70322	0.16622	0.18959	2.26783	-0.63623	1.69429	-0.46723
226.15	0.28945	0.96585	-0.37428	1.24477	0.63939	0.12952	-0.67266	0.45632			225.95	-0.1561	-1.98139	2.31725	1.75951	-1.11486	-2.00149	0.51517	1.55002			195.4	-1.13047	0.07466	-0.29869	2.17628	-0.66675	1.20601	-0.43672
226.2	-0.22935	-0.13278	0.87694	-0.06749	0.54784	0.19055	-1.06939	0.27322			226	-1.07163	1.31451	1.09654	2.03417	-1.84728	-0.93338	0.30155	2.09934			195.6	-0.79478	-0.01689	0.64736	2.35939	-0.33106	0.96186	-0.25361
226.25	0.74722	-0.22433	0.14452	1.15321	-0.27613	1.28919	-0.06231	0.70046			226.05	-0.18662	2.53521	1.95103	1.94261	-1.78624	0.31784	0.45414	1.45847			195.8	-1.49668	0.71553	0.61684	1.47438	-0.63623	0.93135	-0.07051
226.3	1.26602	0.05032	-0.98463	2.19081	-1.2527	-0.6029	0.67012	0.51736			226.1	-0.27817	1.61969	3.47691	2.18675	-2.27452	0.83664	1.06449	1.61106			196	-0.76426	1.02071	0.40322	2.14576	-0.14795	1.05342	-0.28413
226.35	-0.504	0.3555	-0.03858	0.6039	-1.28321	-0.45031	1.09736	0.45632			226.15	1.15615	0.70416	1.73741	3.52953	-2.30504	1.01975	1.33915	4.1135			196.2	-0.76426	0.74605	-0.26817	1.688	-1.03296	1.17549	-0.80293
226.4	-0.38193	0.20291	-0.49635	0.63442	-0.48976	0.4347	-0.5811	0.7615			226.2	-0.24765	0.36847	2.13414	2.79711	-1.05382	2.05735	0.88139	3.86936			196.4	-1.16099	0.3188	-0.69542	1.84059	0.52344	1.93843	-0.22309
226.45	-0.62607	1.14896	1.21264	0.66493	-0.64235	-0.17566	-0.79473	0.88357			226.25	-1.77353	-0.05878	2.53087	1.33226	-0.65709	0.04319	-0.33932	2.34348			196.6	-0.67271	0.19673	0.98305	2.32887	-0.14795	1.38911	-0.37568
226.5	0.47256	-0.37692	0.02245	1.51943	-1.74098	-0.63342	-0.00127	0.4258			226.3	-0.88852	0.12432	0.97447	2.27831	-0.71813	-1.75735	0.05741	4.32712			196.8	-0.21494	0.22725	1.19667	2.51197	-0.39209	1.63325	-0.83345
226.55	1.4186	0.11136	0.54125	0.81752	-0.42872	1.04505	-0.03179	-0.21506			226.35	-1.46836	0.30743	-0.82607	2.43089	-0.35192	-1.36062	1.30863	3.80832			197	-0.42857	0.37984	0.98305	2.96974	-0.14795	0.321	-0.55879
226.6	0.13687	-0.1633	0.81591	0.87856	-0.27613	1.31971	-0.21489	-0.82542			226.4	-0.33921	-0.51654	-0.8871	1.72899	-0.53502	-0.47561	0.78983	3.44211			197.2	-0.15391	0.07466	0.92201	2.78663	0.55395	1.29756	-1.53535
226.65	0.07583	-1.13986	-0.22169	-0.06749	0.85302	0.4347	0.1208	-0.03196			226.45	-1.31577	0.21588	-0.3683	2.79711	0.1974	-0.56717	-0.09518	2.64865			197.4	-0.55064	-1.05449	1.56288	2.51197	0.24878	1.17549	-0.74189
226.7	-1.41953	-0.49899	1.30419	0.2682	1.09716	-0.23669	0.76167	0.66994			226.5	-1.46836	1.16192	-1.25331	1.42381	0.65516	0.22629	1.12553	2.19089			197.6	-0.27598	-0.93242	0.86098	2.63404	0.79809	1.63325	-1.84052
226.75	0.0148	-0.6821	0.114	0.32924	-0.30665	-0.0841	0.88374	-0.85593			226.55	-1.52939	1.83331	1.34068	1.48485	0.31947	1.29441	0.33207	0.54294			197.8	0.12075	0.22725	0.61684	2.81715	0.55395	1.23652	-1.53535
226.8	-0.19883	0.59964	-2.02223	0.84804	1.18871	0.64832	-0.27593	-1.13059			226.6	-1.74301	0.4295	3.41588	2.70555	-1.48107	1.41648	1.40018	0.05466			198	-0.09287	0.01363	0.09804	1.77955	-0.33106	1.63325	-1.41328
226.85	-0.07676	0.44705	-0.61842	-0.46422	0.24266	-0.23669	1.43306	0.4258			226.65	-1.77353	0.09381	3.47691	4.23143	-1.66417	1.35544	1.88847	0.97019			198.2	-0.61167	1.20381	0.3727	2.57301	-0.2395	1.32808	0.08208
226.9	0.86929	-1.50607	0.90746	0.66493	-0.03199	0.099	-0.06231	-0.36765			226.7	-2.32285	-0.6081	2.37828	5.36058	-0.77916	2.11838	0.82035	0.32932			198.4	-0.15391	-0.04741	0.98305	1.99317	-0.48364	0.59565	-0.16206
226.95	1.11343	0.05032	0.38866	0.54286	-0.48976	0.6178	-0.9168	0.91409			226.75	-3.81821	-1.1269	0.48619	6.79491	-2.61022	0.68406	0.94242	1.0007			198.6	0.09023	0.50191	0.31166	1.56593	-0.2395	1.23652	0.20415
227	-0.41245	1.63724	-0.86256	-0.28111	-0.61183	0.00745	-0.67266	1.43288			226.8	-2.01767	0.88726	-1.00917	5.08592	-3.31212	1.29441	0.88139	0.66501			198.8	-0.06236	1.50899	0.64736	1.56593	-0.0564	1.45015	-0.10102
227.05	-2.36558	0.01981	-1.59498	-0.79991	0.70043	-1.45739	-0.97783	0.27322			226.85	-1.43784	1.19244	-1.10072	2.94969	-1.75572	0.25681	0.9119	0.26828			199	-1.13047	0.74605	0.95253	1.90162	-0.27002	0.80928	-0.74189
227.1	-0.8397	0.66068	-0.70997	-0.4337	0.12059	0.49573	-0.5811	-0.55076			226.9	-0.82749	0.79571	-0.73451	2.52245	0.44154	-0.84182	1.21708	0.84812			199.2	-0.42857	0.86812	1.56288	2.08473	0.4624	0.96186	-0.07051
227.15	0.53359	0.20291	-0.28273	-0.67784	0.09008	-0.02307	0.27339	-1.34422			226.95	-1.86508	2.26056	-1.37538	3.10228	-1.5421	-0.56717	0.78983	-0.4031			199.4	-0.39805	1.3564	1.62392	2.26783	-0.08692	1.17549	0.41778
227.2	-0.07676	-0.01071	0.23607	-0.55577	0.42577	-0.84704	0.30391	0.39529			227	-1.92612	2.65728	-0.3683	2.58348	-0.80968	-0.90286	0.33207	-0.43362			199.6	-0.76426	0.34932	1.0746	2.3899	-0.11743	1.69429	0.57036
227.25	0.25894	-1.10934	0.90746	0.75649	0.3037	-0.63342	-0.09282	0.70046			227.05	-1.25473	1.49762	-0.58192	3.37694	-1.75572	-0.50613	0.3931	-0.67776			199.8	-0.45908	1.02071	1.22719	2.60353	-0.14795	0.74824	0.05156
227.3	-0.80918	0.29447	1.39574	0.02406	0.36473	-0.4198	0.97529	-0.88645			227.1	-1.68198	2.32159	0.05894	1.82054	-1.72521	-0.99441	-0.33932	0.39035			200	-0.09287	0.59346	1.74599	2.42042	0.30981	0.71772	-0.52827
227.35	-0.90073	0.56912	0.69384	1.09218	0.24266	0.55677	-0.52007	0.4258			227.15	-2.96372	1.86383	0.45567	3.16332	-0.47399	-0.04837	-0.91915	1.0007			200.2	-1.34409	0.04414	1.77651	2.17628	0.21826	1.08394	-1.19966
227.4	0.65566	0.01981	-0.28273	0.42079	-1.03907	-0.45031	-1.25249	1.18874			227.2	-0.94956	0.88726	1.98155	5.20799	0.07533	-0.87234	-2.50607	1.12277			200.4	-0.45908	1.44795	0.31166	2.08473	0.09619	1.23652	-0.89448
227.45	0.74722	1.5762	-0.77101	-0.98302	-0.36769	-0.6029	-0.24541	1.92117			227.25	-0.82749	1.25348	2.22569	5.87938	0.47206	-1.02493	-0.64449	0.08518			200.6	0.24282	1.20381	1.47133	2.2068	0.52344	0.80928	0.23467
227.5	-0.62607	0.32498	-1.35084	-0.00645	0.18163	1.16712	1.21943	0.09011			227.3	-1.07163	1.19244	1.06602	6.03197	-0.13829	-2.09304	-0.52242	-0.49466			200.8	-0.27598	-0.29155	1.80702	2.45094	1.01172	1.0229	-0.00947
227.55	0.13687	0.32498	-0.03858	-0.34215	-1.10011	-0.05359	0.02925	0.09011			227.35	-0.27817	1.83331	0.91344	5.94042	-2.33556	-1.36062	-0.24776	-1.04397			201	-0.06236	0.47139	0.86098	1.59645	1.37793	1.08394	-0.13154
227.6	0.50308	-0.40744	-0.00807	-0.46422	-0.917	-0.6029	0.21235	-0.24558			227.4	0.94253	-0.39447	2.5919	6.6118	-1.96935	-0.59768	-0.49191	-0.61673			201.2	0.42593	1.69209	0.92201	2.17628	0.49292	0.90083	-0.46723
227.65	0.31997	0.3555	-0.49635	-0.00645	-0.27613	-0.84704	-0.24541	-1.10007			227.45	-1.28525	-1.88984	3.32433	5.57421	-0.41295	0.13474	-0.85812	-1.19656			201.4	0.30386	2.27193	1.10512	2.23732	0.85913	1.29756	-1.38276
227.7	-0.19883	-0.22433	-0.22169	-0.18956	0.02904	0.19055	0.36494	0.09011			227.5	-1.74301	-2.3476	1.82896	5.17748	-0.19933	0.74509	-0.03414	1.27536			201.6	-0.33701	0.77657	0.92201	2.93922	-0.27002	1.51118	-0.71137
227.75	1.08291	-0.52951	0.08349	-1.28819	-0.2151	0.03797	0.09028	0.51736			227.55	-1.80405	-2.46967	2.25621	4.26195	-0.53502	0.80613	-0.8276	1.82468			201.8	-0.15391	0.92915	0.92201	2.42042	1.25586	1.60273	-0.00947
227.8	1.69326	1.45413	0.87694	-1.68492	0.42577	-0.0841	-0.61162	-0.73386			227.6	-2.13974	-2.19501	1.95103	4.96385	-1.0233	1.44699	-2.384	1.5195			202	-0.3065	1.11226	0.61684	2.63404	1.19482	1.32808	-2.26777
227.85	1.11343	0.81326	1.1516	-1.92906	-0.42872	-0.26721	-0.94731	0.02908			227.65	-1.92612	-2.65277	3.50743	3.04125	-1.93883	0.16526	-1.56002	1.45847			202.2	-0.61167	1.02071	0.31166	2.35939	1.43896	1.87739	-2.35932
227.9	-0.07676	-0.25485	-1.28981	-0.00645	-0.00148	0.12952	0.33442	0.82253			227.7	-1.86508	-2.40863	2.68346	2.70555	-1.29796	-1.3301	-0.27828	1.06174			202.4	-0.09287	1.78365	0.46425	1.90162	0.85913	1.38911	-0.74189
227.95	-0.16831	0.11136	-0.80152	0.81752	0.02904	1.1366	-0.21489	-0.55076			227.75	-1.49887	-3.81244	1.46275	3.86522	-0.44347	-0.87234	0.30155	1.42795			202.6	-0.45908	1.38692	0.43373	2.3899	1.71362	1.7248	-2.42036
228	-1.69419	1.17948	-0.86256	-0.37266	-0.24562	-0.4198	-0.45903	-0.24558			227.8	-1.28525	-4.6059	2.25621	4.6892	-1.29796	-0.01785	-0.58346	1.79416			202.8	-0.33701	1.57002	0.52529	2.29835	1.65259	1.66377	-0.74189
228.05	-0.22935	1.27103	-0.16066	1.79408	1.64647	-0.75549	-0.61162	-0.73386			227.85	-2.4144	-4.6059	2.0731	3.37694	-0.10778	0.13474	-0.85812	3.28952			203	0.45644	1.72261	1.22719	2.87818	1.16431	1.05342	-2.32881
228.1	0.47256	-0.40744	-0.37428	1.36684	1.37181	1.04505	-0.48955	-0.09299			227.9	-1.74301	-2.50019	1.55431	3.07176	-0.44347	-0.38406	-0.67501	1.39743			203.2	0.15127	2.394	1.68495	1.77955	1.37793	1.35859	0.44829
228.15	0.04531	-0.89572	0.14452	-1.41026	0.33422	1.01453	0.73115	0.9446			227.95	-1.7125	-2.74433	1.09654	3.49901	1.38758	-0.84182	0.45414	1.06174			203.4	0.91421	0.86812	1.5934	2.17628	1.80517	0.41255	-0.22309
228.2	-0.25986	-0.1633	-0.46583	0.57338	0.36473	-0.96911	-0.398	0.33425			228	0.027	-4.30072	0.63878	3.6516	0.8993	-1.29959	0.42362	-0.22			203.6	1.21938	1.75313	1.92909	1.96266	0.49292	2.36567	1.21123
228.25	-0.93125	0.08084	-0.80152	-0.15904	1.8601	-1.51843	1.31099	-0.00144			228.05	1.73599	-3.41571	0.42516	4.10936	1.4181	-1.87942	-0.43087	0.35983			203.8	0.51748	1.8752	1.99013	1.74903	0.58447	1.66377	-0.07051
228.3	-0.56504	0.41654	0.14452	0.20717	0.21215	-0.6029	1.21943	-0.15403			228.1	1.46133	-3.23261	-1.03969	4.3535	0.77723	-0.75027	-0.88863	1.67209			204	-0.06236	1.53951	0.98305	1.77955	1.01172	1.32808	0.32622
228.35	1.08291	-0.52951	-0.98463	0.32924	-0.61183	0.34314	0.54805	0.21218			228.15	-0.06455	-3.904	-0.94814	5.75731	-0.74865	-2.7034	0.54569	2.00778			204.2	0.51748	1.99727	0.58632	1.93214	1.25586	1.7248	0.96709
228.4	0.04531	-0.10226	-0.19117	0.17665	0.88353	0.40418	1.46357	-0.12351			228.2	-0.40024	-3.0495	-0.61244	5.26903	0.8993	-2.00149	1.67484	2.19089			204.4	0.63955	1.05123	0.64736	2.14576	0.03515	1.05342	-0.71137
228.45	0.89981	-0.40744	0.75487	-0.15904	-0.18458	-0.45031	-0.33696	0.9446			228.25	-0.27817	-2.77485	-0.00209	4.01781	2.42518	-2.55081	0.7288	2.09934			204.6	0.09023	0.01363	0.18959	1.62696	0.21826	1.38911	-0.00947
228.5	-0.16831	-0.40744	-0.83204	1.03114	-0.67286	0.06848	-0.24541	1.37185			228.3	-1.16318	-3.17157	0.1505	4.10936	2.02845	-1.29959	1.40018	1.48899			204.8	0.0292	1.53951	0.92201	2.66456	0.61499	1.45015	-0.22309
228.55	-0.41245	-0.07175	-0.25221	1.1227	-0.00148	0.12952	-0.24541	0.73098			228.35	-1.16318	-4.66693	-0.21571	4.29247	0.01429	-2.39822	1.30863	2.00778			205	-0.52012	2.51607	0.95253	1.77955	1.31689	0.80928	-1.04707
228.6	0.62515	-0.01071	-1.22877	-0.46422	1.21923	-0.51135	0.33442	0.30373			228.4	-1.07163	-4.42279	-1.77211	4.8723	-0.19933	-0.75027	0.54569	2.37399			205.2	-0.45908	0.37984	1.37978	2.51197	1.6831	1.29756	-0.43672
228.65	1.14395	-0.52951	0.4497	-0.18956	-0.7339	0.73987	1.46357	0.60891			228.45	0.33218	-4.6059	0.27257	4.04833	0.44154	-0.1094	-0.52242	1.70261			205.4	-0.39805	1.38692	1.37978	2.02369	0.95068	1.29756	-0.19258
228.7	1.29653	-0.31589	0.60228	1.70253	0.33422	0.00745	1.06685	0.82253			228.5	0.17959	-5.21625	0.97447	3.56005	0.86879	0.65354	-0.55294	2.67917			205.6	0.05971	1.41744	1.71547	2.96974	0.92016	1.08394	0.47881
228.75	0.7167	-0.31589	0.26659	0.90907	-0.15406	0.6178	-1.06939	0.36477			228.55	-0.61386	-2.40863	0.24205	3.6516	-0.26036	1.01975	1.18656	2.09934			205.8	-0.15391	1.69209	2.08168	2.08473	0.00464	0.87031	1.18072
228.8	-0.41245	-0.3464	0.78539	-0.61681	0.21215	-0.11462	-1.64922	-0.06248			228.6	1.21719	-3.26313	-0.64296	3.34642	-0.77916	2.08786	0.42362	0.57346			206	-0.18443	1.26485	1.22719	1.84059	0.82861	1.26704	1.18072
228.85	-0.35142	-0.49899	-0.4048	0.48183	0.33422	0.70935	-0.64214	0.57839			228.65	-0.12558	-5.42987	-1.68056	2.64452	-0.22985	3.06443	-0.85812	-0.06741			206.2	0.60903	1.3564	1.95961	1.59645	1.25586	2.88447	1.30279
228.9	-0.16831	-0.62106	-2.02223	0.66493	0.45629	0.49573	0.73115	-0.70335			228.7	-0.27817	-4.91108	-3.42006	2.85814	0.13636	1.75217	0.45414	0.39035			206.4	0.24282	0.99019	0.64736	1.56593	1.16431	1.93843	1.36382
228.95	-0.47349	0.08084	-1.04566	0.75649	-0.27613	-0.29773	1.03633	-1.89353			228.75	1.30874	-4.69745	-1.9247	3.46849	-0.16881	0.43991	1.52225	0.2988			206.6	1.00576	0.6545	0.52529	0.83351	1.77466	1.32808	0.78399
229	-0.3209	-0.10226	-0.25221	1.09218	-0.18458	-0.0841	0.1208	0.48684			228.8	-0.21714	-3.14106	0.39464	2.79711	-1.0233	0.13474	2.80399	0.69553			206.8	0.94472	0.6545	0.79994	1.74903	0.85913	1.41963	0.08208
229.05	-1.72471	0.63016	0.32763	-1.95958	0.3037	0.12952	0.94477	0.85305			228.85	-1.01059	-2.77485	-2.22987	1.88158	-0.41295	0.31784	3.29227	-0.03689			207	-0.21494	-0.2	1.28823	0.71144	0.30981	1.38911	0.32622
229.1	0.7167	0.90482	-1.01515	-0.67784	0.09008	0.73987	-0.33696	-0.70335			228.9	-0.12558	-2.22553	-1.03969	3.43797	0.44154	-0.50613	3.04813	0.11569			207.2	0.12075	-0.2	1.44081	0.43678	1.43896	1.32808	-0.07051
229.15	0.56411	-0.1633	0.87694	-0.73888	0.60888	0.25159	0.09028	-0.45921			228.95	-0.12558	-1.61518	-1.10072	4.10936	0.83827	-1.69632	2.89555	0.72605			207.4	-0.4896	0.07466	2.1122	1.35231	0.85913	1.38911	0.08208
229.2	1.9374	-1.23141	0.93798	-0.25059	1.15819	-1.36584	0.05977	0.12063			229	0.60684	-2.19501	-1.13124	2.46141	0.68568	-1.08596	2.74296	-0.58621			207.6	0.24282	-0.26103	2.05117	0.80299	1.56103	0.59565	0.53985
229.25	0.89981	-0.43796	-0.22169	0.39027	-0.61183	-0.0841	-0.67266	-0.61179			229.05	1.27822	-2.8664	0.21153	1.08812	1.63173	0.16526	1.9495	-1.9595			207.8	0.2123	-0.16948	2.8141	1.96266	0.95068	1.48066	1.18072
229.3	0.16738	0.3555	0.114	0.75649	-0.48976	-0.4198	-0.52007	-0.15403			229.1	2.07168	-2.50019	-0.24623	1.08812	1.35707	-0.29251	1.06449	0.11569			208	-0.12339	0.3188	2.26479	0.6504	0.40137	1.26704	-0.34516
229.35	0.53359	0.05032	-0.0691	0.0851	1.31078	0.28211	1.46357	0.12063			229.15	1.21719	-1.88984	-1.22279	-0.37672	1.44862	-0.4451	1.79691	1.94675			208.2	0.82265	0.25777	2.14272	1.53541	0.88965	1.29756	-1.26069
229.4	0.13687	0.72171	0.48021	-0.00645	0.97509	0.6178	0.09028	-0.03196			229.2	-1.07163	-2.80536	-0.52089	1.21019	1.9369	-0.20095	2.16312	1.39743			208.4	-0.00132	1.84468	3.05824	1.99317	-0.20899	2.02998	-0.49775
229.45	0.68618	-0.10226	-0.5879	1.27528	-0.88649	1.19763	0.02925	-0.21506			229.25	-1.80405	-2.07294	1.12706	0.96605	2.24208	0.37888	1.06449	1.61106			208.6	-0.06236	1.1733	2.99721	2.2068	-0.51416	2.15205	-1.29121
229.5	0.25894	0.44705	-0.13014	0.17665	-0.24562	0.00745	-0.36748	0.27322			229.3	-1.77353	-2.62226	1.70689	0.56932	1.96742	1.6301	2.31571	1.36691			208.8	0.18178	-0.01689	2.26479	0.95558	0.4624	1.41963	-0.71137
229.55	-0.96177	0.78275	1.73143	-0.55577	0.57836	0.00745	0.33442	0.05959			229.35	-0.70542	-1.43207	1.34068	-0.19361	0.8993	1.72165	3.10917	0.2988			209	0.36489	0.56294	1.99013	1.56593	0.61499	1.57222	0.08208
229.6	-0.29038	-0.19382	0.41918	2.00771	0.3037	0.06848	0.09028	0.30373			229.4	-0.58335	-1.49311	0.76085	-0.10206	1.20448	-0.04837	2.40726	-1.47122			209.2	-0.24546	-0.29155	2.29531	1.47438	0.52344	1.93843	0.8145
229.65	-0.90073	0.8743	-0.34376	0.97011	0.12059	0.73987	-0.76421	-1.03904			229.45	-1.34629	-3.65985	0.02843	1.11864	0.7162	-0.56717	2.37675	-1.34915			209.4	-0.45908	0.10518	2.66152	1.44386	0.34033	1.41963	1.39434
229.7	-0.56504	2.40018	-0.46583	1.09218	-1.06959	-1.1217	0.94477	-0.58128			229.5	-0.70542	-1.34052	-0.64296	2.76659	0.96034	-0.59768	1.85795	0.42087			209.6	-0.33701	0.74605	1.44081	2.9087	0.9812	2.15205	0.96709
229.75	-0.10728	1.14896	0.72435	0.39027	-0.09303	0.06848	0.30391	0.73098			229.55	-1.01059	0.79571	-1.55849	1.88158	1.08241	-0.32302	1.85795	-0.12845			209.8	-0.8253	1.99727	1.68495	2.48146	0.79809	2.09102	0.96709
229.8	-0.56504	-0.8652	0.72435	-0.22008	-0.03199	-0.05359	0.57856	0.09011			229.6	-0.55283	-1.06586	-0.97865	1.69847	0.96034	-0.32302	1.18656	-0.70828			210	-1.03892	1.05123	1.04409	2.57301	0.4624	2.33516	1.45537
229.85	-1.08384	-0.52951	0.87694	-0.12852	1.70751	-0.48083	1.21943	0.63943			229.65	0.08804	-3.08002	0.27257	3.1328	2.39466	-0.90286	2.40726	-0.15896			210.2	-0.39805	0.99019	1.31874	2.32887	0.85913	2.12153	1.42486
229.9	-0.99228	0.50809	0.35814	-0.83043	1.49389	0.6178	-0.70317	0.15115			229.7	0.30166	-1.61518	0.02843	1.66796	2.33363	-0.84182	4.05521	1.36691			210.4	-0.42857	1.57002	1.28823	2.08473	1.13379	1.99946	0.02105
229.95	-0.07676	0.38602	-0.86256	-0.06749	0.12059	0.06848	0.21235	0.02908			229.75	-0.24765	-0.76068	0.30309	0.66088	1.11293	1.38596	3.1702	1.09226			210.6	-0.67271	0.86812	0.52529	0.98609	2.2019	1.90791	1.02813
230	-0.22935	0.11136	-0.5879	-0.15904	-1.4358	1.1366	-0.88628	0.45632			229.8	0.72891	-1.67621	0.8524	1.82054	0.68568	1.38596	2.9871	0.2988			210.8	0.2123	1.20381	0.79994	1.84059	1.28638	2.02998	0.66192
230.05	-0.47349	0.05032	-0.77101	0.45131	-0.24562	1.1366	0.48701	-0.21506			229.85	-0.33921	-2.13398	0.69981	2.0952	2.36415	0.65354	2.22416	-0.61673			211	0.12075	1.63106	0.43373	1.65748	1.31689	2.0605	0.96709
230.1	0.13687	-0.07175	-0.61842	0.87856	1.03612	0.00745	0.15132	0.4258			229.9	0.14907	-1.37104	-0.33778	1.30175	1.29603	-0.1094	1.91898	-1.65433			211.2	-0.18443	1.32588	1.19667	2.29835	1.22534	1.29756	1.57744
230.15	-0.25986	-0.80417	-1.1067	0.63442	1.58544	0.73987	0.02925	0.21218			229.95	0.69839	-0.48603	-0.03261	2.21727	0.86879	-0.65872	1.27811	-0.70828			211.4	-0.76426	0.50191	0.79994	1.688	1.19482	0.68721	2.30987
230.2	0.68618	1.11844	-1.68653	0.93959	-0.2151	1.16712	-0.398	1.43288			230	0.69839	-2.74433	-0.64296	1.85106	0.99086	0.43991	1.27811	-0.06741			211.6	-0.24546	1.14278	1.31874	1.77955	0.85913	0.93135	1.51641
230.25	0.89981	1.11844	0.9685	-1.59337	-0.2151	0.70935	-0.42852	0.02908			230.05	2.13272	-2.01191	-1.28383	2.00365	0.01429	0.5925	1.55277	-1.01346			211.8	-0.24546	0.62398	1.16616	0.95558	1.16431	2.02998	1.48589
230.3	-0.77866	-1.01779	1.63988	-1.80699	-0.24562	1.01453	-0.33696	-0.09299			230.1	2.65152	-0.82172	-1.55849	3.10228	-2.30504	0.34836	1.36967	-1.07449			212	-0.94737	2.69917	1.65444	2.84767	0.9812	1.51118	1.21123
230.35	-0.68711	-1.41452	0.32763	0.23769	-0.82545	-0.57238	-0.42852	-0.09299			230.15	1.85806	0.85675	-1.22279	2.49193	-1.0233	-0.07888	0.42362	-1.04397			212.2	0.82265	1.99727	1.04409	2.7256	0.30981	1.5417	1.1502
230.4	-0.22935	0.14188	0.20556	0.787	-1.10011	-0.57238	0.97529	0.05959			230.2	1.55288	-0.69965	-1.28383	1.27123	-1.20641	-0.68924	1.30863	-0.46414			212.4	0.548	2.21089	1.01357	2.96974	0.43188	1.35859	1.79107
230.45	1.78481	0.14188	-0.31324	-0.25059	-0.42872	-0.45031	0.45649	1.64651			230.25	1.33926	-1.64569	-1.25331	0.23363	-0.90123	-0.87234	1.79691	0.08518			212.6	0.45644	3.00435	0.73891	1.62696	-0.63623	1.20601	1.24175
230.5	0.89981	1.11844	-0.4048	0.84804	1.21923	1.53333	0.21235	1.4634			230.3	1.85806	-0.69965	-0.45985	-0.04103	-0.80968	-0.56717	-0.55294	-0.28103			212.8	0.63955	2.48555	1.47133	2.54249	-0.63623	0.80928	1.57744
230.55	0.04531	0.41654	0.17504	-0.40318	0.27318	0.03797	1.06685	0.66994			230.35	0.8815	-0.05878	-0.67348	-1.2007	0.16688	0.37888	-1.10226	-1.92898			213	0.15127	3.21797	-0.08507	2.29835	-0.33106	0.47358	2.12676
230.6	-0.56504	1.48465	0.69384	0.84804	0.79198	-0.02307	0.30391	0.66994			230.4	0.3627	-0.0893	0.63878	-1.81105	-0.16881	0.0737	0.9119	-0.37259			213.2	0.30386	2.72969	1.31874	2.2068	0.55395	0.04634	2.00469
230.65	-0.99228	0.14188	0.90746	-0.00645	0.09008	0.16004	0.57856	0.21218			230.45	-0.76645	-1.52362	0.6693	-1.29225	-1.23693	-0.68924	1.33915	-2.38675			213.4	0.48696	2.79073	0.40322	2.14576	0.43188	-0.04522	1.82158
230.7	-0.87021	0.26395	-0.31324	-0.12852	0.60888	0.28211	0.27339	-0.55076			230.5	-0.61386	-2.28656	1.40172	-0.95655	-3.15953	-0.26199	1.4307	-1.47122			213.6	0.63955	2.394	0.67787	2.35939	0.55395	1.14497	1.94365
230.75	-1.20591	-0.46847	0.60228	-0.00645	0.88353	0.58728	0.09028	-0.2761			230.55	0.91201	-2.37812	0.45567	-1.2007	-1.359	-0.07888	1.64433	0.93967			213.8	0.57851	2.82124	1.44081	2.2068	0.58447	1.48066	1.11968
230.8	0.28945	0.47757	-0.22169	0.48183	-0.36769	0.55677	0.1208	-0.85593			230.6	-0.55283	-0.73017	-0.27675	0.8745	-1.14537	0.80613	1.15604	1.18381			214	0.548	2.08882	0.18959	3.03077	0.43188	1.38911	1.02813
230.85	0.16738	0.20291	-0.31324	0.54286	-0.82545	0.52625	-0.27593	0.21218			230.65	0.027	-0.21137	1.27965	1.60692	-2.45763	-0.04837	0.36259	-0.58621			214.2	1.06679	2.79073	0.79994	2.93922	0.92016	1.17549	1.21123
230.9	0.25894	0.44705	-0.64894	1.58046	-0.18458	1.07556	-0.33696	1.34133			230.7	0.05752	-1.76777	0.8524	-0.10206	-1.08434	-0.32302	0.27103	-1.53226			214.4	-0.03184	3.00435	1.80702	1.93214	0.4624	1.38911	1.69951
230.95	0.50308	-0.59054	-1.13722	0.20717	0.66991	-0.05359	-0.67266	0.4258			230.75	0.51529	-2.65277	1.58482	-0.1631	-0.44347	-0.04837	-1.40743	-2.93606			214.6	1.12783	1.96675	0.49477	2.93922	0.95068	0.77876	0.87554
231	-1.23643	-1.04831	-1.19825	0.11562	0.73095	-0.17566	0.88374	-0.45921			230.8	0.42373	-2.5307	0.02843	-1.56691	-0.26036	0.80613	-1.0107	-1.01346			214.8	1.49404	1.57002	1.01357	1.84059	0.2793	0.77876	-0.22309
231.05	-0.56504	0.66068	-0.80152	1.1227	-0.06251	-0.54187	1.52461	-0.21506			230.85	0.69839	-2.04242	0.79137	-0.77345	-1.11486	1.59958	-1.04122	-0.06741			215	0.97524	1.81416	1.19667	1.62696	0.30981	0.59565	0.17364
231.1	-0.62607	0.11136	-0.16066	1.33632	1.09716	-0.4198	-0.45903	-0.39817			230.9	1.12564	-3.93451	0.88292	-0.80397	-0.29088	-0.56717	-0.64449	-1.71536			215.2	1.61611	2.69917	0.12856	1.688	0.76758	1.90791	0.1126
231.15	-0.38193	0.38602	-0.25221	0.6039	0.36473	0.4347	0.1208	-0.45921			230.95	1.70547	-2.62226	0.82188	1.85106	-0.62658	-2.8865	0.54569	-1.19656			215.4	0.67007	2.05831	0.64736	3.09181	0.67602	0.71772	0.35674
231.2	-0.47349	0.69119	-0.5879	1.51943	-0.58131	0.28211	-0.64214	0.51736			231	2.52945	-0.69965	0.45567	0.99657	-1.45055	-0.96389	0.33207	-3.02762			215.6	0.45644	2.60762	0.86098	2.29835	-0.33106	1.20601	1.39434
231.25	0.28945	0.8743	0.20556	1.21425	0.21215	-0.0841	0.02925	0.12063			231.05	3.56704	1.52813	-0.49037	0.8745	-1.45055	0.53147	1.03397	-1.62381			215.8	0.67007	2.79073	1.31874	2.78663	0.73706	1.60273	0.29571
231.3	-0.01572	-0.77365	-1.01515	-0.34215	-0.88649	-0.72497	0.36494	-0.52024			231.1	3.99429	0.79571	-0.94814	2.0952	-0.50451	0.10422	1.30863	-1.50174			216	1.18886	1.8752	1.34926	1.47438	-0.11743	1.05342	-0.28413
231.35	-0.8397	0.53861	-0.43531	-0.34215	-0.2151	-0.75549	-0.88628	0.09011			231.15	2.86514	-1.03534	-0.85658	0.72191	-0.90123	0.16526	-0.67501	-2.05105			216.2	0.39541	1.20381	1.19667	2.17628	0.95068	0.41255	0.8145
231.4	-0.68711	0.01981	0.4497	0.45131	0.85302	0.099	0.94477	1.09719			231.2	1.79702	-0.97431	0.73033	1.45433	-0.07726	0.4094	-0.43087	-0.89139			216.4	0.79214	1.8752	1.31874	2.11525	0.79809	1.5417	1.24175
231.45	-0.07676	-1.23141	0.69384	2.25185	0.76146	1.35022	1.6772	1.09719			231.25	-0.61386	-0.11982	0.27257	1.5764	-1.26744	0.9282	2.07157	-1.2576			216.6	-0.09287	1.53951	0.34218	2.29835	0.40137	0.96186	1.669
231.5	0.28945	-0.07175	0.20556	1.58046	-0.27613	0.16004	-0.21489	1.12771			231.3	0.45425	-1.58466	-1.25331	2.67504	0.41102	0.37888	1.9495	-2.32571			216.8	0.97524	2.21089	1.34926	1.77955	0.85913	1.14497	1.21123
231.55	0.59463	-0.22433	0.14452	1.39735	-0.917	0.40418	0.70063	0.88357			231.35	1.30874	-0.94379	-0.82607	2.18675	0.13636	-1.3301	0.27103	-3.02762			217	1.09731	1.78365	1.95961	0.28419	0.21826	0.5041	0.78399
231.6	1.54067	1.14896	-1.47291	1.00063	-0.67286	0.6178	-0.09282	1.7991			231.4	0.45425	-2.62226	1.85948	1.97313	-0.62658	-1.26907	-0.67501	-1.86795			217.2	1.28042	1.02071	1.80702	-0.60082	0.95068	1.23652	-0.13154
231.65	0.04531	0.63016	-0.46583	-0.73888	0.54784	0.6178	1.28047	0.36477			231.45	1.15615	2.19952	2.53087	1.88158	0.65516	0.19577	0.05741	-3.08865			217.4	0.67007	1.63106	1.16616	-0.50927	0.18774	1.41963	-1.1081
231.7	-0.71763	0.84378	0.26659	-0.9525	-0.45924	-1.06067	2.04341	-0.21506			231.5	0.027	2.13848	0.91344	2.58348	0.80775	1.69114	-0.27828	-3.05813			217.6	0.30386	1.08174	1.68495	1.13868	0.09619	0.77876	-1.65742
231.75	-0.22935	0.20291	0.81591	1.6415	1.31078	-1.09118	0.45649	0.2427			231.55	-0.85801	1.68072	0.51671	5.05541	-0.41295	2.39304	0.02689	-1.2576			217.8	0.0292	1.1733	1.10512	1.84059	0.82861	0.87031	-1.9626
231.8	0.89981	-0.49899	1.1516	2.09926	1.03612	0.12952	-0.06231	-0.24558			231.6	1.76651	1.52813	-0.03261	4.59764	0.01429	-0.93338	1.27811	-0.58621			218	0.70058	2.33296	0.8915	1.93214	-0.39209	0.44307	-1.56587
231.85	1.29653	-0.62106	0.20556	2.31288	0.12059	0.40418	-1.6187	-1.19163			231.65	1.85806	-0.42499	-1.74159	4.78075	-0.01622	-0.53665	1.91898	-0.95242			218.2	1.43301	1.50899	1.34926	2.14576	0.73706	0.59565	-0.46723
231.9	0.65566	0.1724	0.20556	1.00063	0.91405	1.35022	-0.73369	-1.16111			231.7	1.00357	-1.24897	-0.97865	3.8347	-1.45055	1.05027	0.36259	-0.64725			218.4	0.30386	0.10518	0.73891	1.8711	-0.17847	0.71772	-0.71137
231.95	0.31997	-0.22433	-0.83204	-0.49474	0.12059	0.12952	-0.52007	1.89065			231.75	0.17959	0.79571	-0.27675	4.07884	-2.48815	-0.07888	0.66776	-0.70828			218.6	1.12783	0.50191	1.04409	1.07765	0.76758	1.26704	-1.07759
232	0.10635	0.3555	-0.4048	0.66493	-0.12355	-0.96911	0.60908	2.13479			231.8	0.45425	0.27691	-1.589	4.01781	-1.84728	-0.84182	0.54569	-2.60037			218.8	0.48696	0.6545	0.18959	2.60353	1.22534	0.44307	-1.84052
232.05	-0.3209	-1.35348	2.00609	0.87856	0.15111	-0.66394	-0.00127	0.27322			231.85	-0.06455	1.25348	-1.77211	4.23143	-2.12193	0.31784	-0.3088	-2.35623			219	1.28042	0.89864	0.79994	2.05421	-0.11743	1.17549	-1.59638
232.1	-0.90073	0.29447	-0.46583	-0.06749	-0.917	0.25159	-0.06231	-1.22214			231.9	-0.88852	1.61969	-1.03969	3.40746	-1.42003	0.56199	0.14896	-0.49466			219.2	0.48696	0.10518	0.22011	2.02369	-0.2395	0.83979	-2.11518
232.15	-0.504	0.14188	-0.34376	-0.61681	-0.7339	0.77039	1.76875	-1.03904			231.95	-0.21714	1.92486	-1.61952	3.07176	-1.93883	-2.91702	0.94242	-0.55569			219.4	-0.00132	-0.32207	-0.51231	1.29127	-0.0564	-0.10625	-2.05415
232.2	0.0148	0.44705	-0.64894	-0.06749	0.09008	0.92298	0.70063	1.21926			232	0.66787	1.86383	-0.52089	2.18675	-1.14537	-2.67288	1.30863	-1.22708			219.6	0.91421	-0.74931	-0.26817	0.34523	0.03515	0.74824	-3.33589
232.25	-0.53452	-0.43796	-0.22169	0.20717	-0.00148	0.80091	-0.03179	0.45632			232.05	1.15615	1.00933	0.36412	0.69139	-1.66417	-2.21511	2.43778	-1.22708			219.8	0.63955	-0.41362	0.00649	1.688	0.21826	0.77876	-4.58711
232.3	-1.14487	-0.13278	0.14452	-0.86095	-0.36769	1.50281	0.57856	0.05959			232.1	-0.61386	1.1314	-0.27675	-0.40724	-1.78624	-1.75735	-0.12569	-1.71536			220	0.82265	-0.44414	1.0746	0.28419	-0.33106	1.57222	-1.4438
232.35	-0.35142	-1.35348	-0.80152	-1.22716	-0.09303	1.47229	0.33442	-0.09299			232.15	-0.1561	0.4295	0.69981	-0.59034	-0.93175	-0.93338	0.30155	-2.93606			220.2	0.76162	-0.07793	0.76943	1.84059	0.21826	1.84687	-1.26069
232.4	0.13687	-0.80417	-0.43531	-0.49474	1.18871	-0.14514	0.6396	-0.06248			232.2	-0.36972	-0.73017	-0.73451	0.66088	0.86879	-2.21511	-0.67501	-3.76004			220.4	0.33437	0.07466	0.3727	1.13868	1.07275	1.63325	-1.74897
232.45	-0.16831	0.99637	0.51073	0.63442	-0.18458	0.03797	1.43306	0.73098			232.25	-0.27817	-1.24897	-2.13832	0.50829	2.05897	-3.95462	-0.76656	-3.11917			220.6	0.09023	0.71553	0.49477	2.29835	0.52344	1.5417	-0.61982
232.5	-0.35142	0.3555	1.18212	1.45839	-1.19166	-0.57238	-0.27593	-0.09299			232.3	-0.06455	0.18536	0.3336	0.50829	1.57069	-3.06961	0.85087	-3.24124			220.8	0.60903	0.34932	0.22011	2.81715	-0.14795	1.20601	-0.00947
232.55	2.42568	-1.23141	0.20556	-0.12852	-0.48976	-1.36584	-1.00835	-0.48972			232.35	0.33218	0.03277	-0.21571	0.69139	-0.35192	-2.8865	1.46122	-4.43143			221	-0.03184	1.23433	0.64736	1.47438	0.85913	1.78584	-0.55879
232.6	0.89981	-0.01071	0.114	0.02406	-0.79493	0.64832	-0.21489	-0.09299			232.4	0.39322	0.79571	-0.82607	-0.52931	0.31947	-3.4053	1.2476	-3.5159			221.2	0.57851	2.33296	0.67787	1.19972	0.30981	1.51118	0.38726
232.65	0.1979	-0.37692	-0.34376	-0.40318	-1.22218	1.1366	0.30391	-0.82542			232.45	0.27114	1.55865	1.46275	0.05053	0.47206	-2.97805	0.17948	-2.23416			221.4	0.79214	3.0959	0.92201	1.8711	0.24878	1.23652	-0.49775
232.7	0.44204	0.53861	-0.0691	-0.37266	0.36473	0.80091	1.12788	1.00564			232.5	1.43081	1.71124	0.30309	0.72191	0.77723	-2.45926	0.42362	-1.28811			221.6	1.37197	3.03487	0.67787	1.04713	0.4624	0.93135	-0.89448
232.75	0.25894	-0.40744	-0.28273	0.45131	-0.03199	-0.63342	0.8227	0.45632			232.55	1.43081	1.03985	0.79137	1.30175	0.16688	-0.87234	0.08793	-1.99002			221.8	0.82265	0.95967	-0.08507	0.80299	0.79809	1.66377	0.02105
232.8	-0.19883	-1.26193	-1.04566	-1.19664	0.05956	-0.69445	1.98237	-0.76438			232.6	0.05752	2.35211	-0.21571	0.75243	0.65516	-0.65872	0.85087	-2.32571			222	1.00576	1.60054	-0.75645	0.83351	1.10327	1.48066	-0.07051
232.85	-1.08384	1.0574	1.09057	-0.12852	0.73095	-0.45031	1.43306	0.85305			232.65	1.33926	3.54229	0.30309	1.21019	-0.47399	-0.50613	0.97294	-3.05813			222.2	0.97524	2.9128	-0.87852	1.56593	0.34033	1.63325	-0.03999
232.9	0.93032	0.41654	-0.46583	0.63442	0.63939	-0.9386	-0.398	-0.15403			232.7	1.64444	4.30523	-1.19228	1.33226	-0.56554	-1.17752	1.06449	-2.23416			222.4	0.48696	1.84468	-0.75645	0.68092	1.16431	1.35859	-0.52827
232.95	0.56411	0.93533	-0.89308	1.24477	-0.18458	0.80091	-0.36748	0.82253			232.75	2.37686	3.9085	-3.51161	2.70555	-0.47399	-2.09304	1.15604	-3.66849			222.6	0.30386	2.21089	1.04409	0.92506	-0.0564	0.56514	0.1126
233	1.08291	-1.01779	-0.55738	0.97011	0.36473	-0.35876	0.79219	0.09011			232.8	0.51529	2.93194	-1.61952	3.77367	1.78431	-1.63528	2.25468	-2.87503			222.8	0.76162	2.14986	-0.05455	-0.0515	0.2793	1.45015	0.1126
233.05	0.77773	-1.81125	1.06005	0.05458	-0.15406	-0.29773	1.43306	0.09011			232.85	-1.16318	1.55865	-1.28383	1.36278	1.44862	-1.6658	0.08793	-1.34915			223	0.09023	0.71553	-0.26817	0.74195	-0.36157	1.81636	0.1126
233.1	0.0148	-1.04831	0.93798	0.2682	-0.24562	-0.11462	0.51753	0.57839			232.9	-0.21714	1.68072	-1.31435	2.30882	-0.35192	-1.90994	0.57621	-1.89847			223.2	-0.06236	2.27193	-1.45836	-0.11254	0.4624	1.93843	1.3333
233.15	1.08291	-0.95676	0.51073	-1.74596	-1.52735	0.58728	-0.67266	0.63943			232.95	0.72891	1.40606	-0.24623	-3.24537	-0.99279	-2.00149	1.30863	-1.53226			223.4	0.63955	2.33296	-0.35972	0.49781	0.95068	1.38911	1.57744
233.2	-1.08384	-0.10226	-0.25221	-1.77647	-0.30665	-0.29773	-0.9168	1.4634			233	2.34634	2.38263	-1.71107	-2.39088	0.65516	-1.45218	2.13261	-1.59329			223.6	0.05971	1.8752	-0.78697	1.71852	1.34741	1.84687	0.50933
233.25	-1.32798	-0.62106	-0.5879	-0.06749	1.28026	-0.26721	-0.82524	1.09719			233.05	1.27822	0.76519	-1.25331	1.33226	0.10585	-0.93338	1.64433	-2.50882			223.8	0.05971	1.78365	0.22011	1.53541	1.10327	1.20601	1.05864
233.3	-0.90073	1.14896	-1.28981	-1.04405	0.54784	1.04505	0.24287	-0.15403			233.1	-0.03403	0.46002	-2.47401	1.75951	-1.14537	-0.96389	1.12553	-2.84451			224	-0.00132	1.72261	0.037	0.89454	1.22534	1.81636	0.72295
233.35	-0.3209	1.30155	-0.19117	0.17665	0.48681	1.38074	-0.21489	0.70046			233.15	0.27114	-0.24189	-2.38246	-0.59034	-0.8402	-0.59768	-0.40035	-2.75296			224.2	1.03628	2.14986	-0.54283	1.62696	0.64551	1.11445	-0.31465
233.4	0.86929	0.41654	-0.25221	1.67201	-0.27613	0.37366	-0.21489	0.12063			233.2	0.27114	-0.48603	-1.68056	0.99657	1.50965	-0.4451	1.00346	-1.89847			224.4	0.27334	1.72261	1.04409	1.38282	1.34741	0.90083	-3.06123
233.45	0.96084	0.93533	0.48021	0.23769	0.18163	0.55677	-0.73369	-0.58128			233.25	0.5458	-1.49311	-2.50453	3.46849	0.99086	0.25681	1.55277	-2.78348			224.6	0.51748	1.66158	0.31166	1.50489	0.9812	0.35151	-1.53535
233.5	-0.44297	1.17948	-0.64894	0.57338	0.05956	0.77039	0.8227	0.21218			233.3	0.60684	-0.76068	-3.1454	2.03417	0.50257	-0.56717	0.14896	-2.05105			224.8	0.05971	2.11934	0.8915	1.93214	1.07275	0.321	-2.32881
233.55	0.1979	1.0574	-0.80152	0.42079	0.45629	0.34314	-0.48955	1.18874			233.35	-0.94956	-1.79828	-1.43642	2.33934	-0.26036	-0.65872	0.94242	-0.61673			225	0.39541	1.53951	1.47133	1.65748	0.30981	0.59565	-3.12226
233.6	0.1979	-0.37692	-0.67945	0.39027	-0.15406	-0.38928	-1.13042	0.91409			233.4	1.76651	-0.94379	-1.37538	4.62816	0.8993	-0.41458	2.31571	-2.23416			225.2	0.70058	1.50899	0.83046	1.19972	0.85913	1.26704	-3.12226
233.65	-0.13779	-0.43796	0.6328	1.39735	0.63939	-0.14514	-0.52007	0.12063			233.45	1.55288	-1.98139	-1.03969	3.01073	-0.44347	0.43991	1.79691	-1.89847			225.4	0.24282	0.74605	0.40322	1.38282	1.01172	1.38911	-5.25849
233.7	-0.07676	0.11136	1.45678	0.66493	-1.22218	-0.05359	-0.94731	0.60891			233.5	-0.27817	-1.73725	-0.70399	2.70555	-1.72521	0.25681	3.23124	-2.41726			225.6	0.27334	0.44087	1.28823	0.71144	1.16431	1.48066	-4.73969
233.75	0.25894	-1.2009	0.84642	1.27528	-0.27613	0.80091	-1.28301	0.70046			233.55	-1.28525	-1.8288	-1.55849	3.04125	-0.13829	-1.63528	1.9495	-1.99002			225.8	0.39541	1.41744	1.37978	0.19264	0.95068	1.35859	-2.81709
233.8	-0.68711	-0.46847	-0.09962	0.0851	-0.06251	-0.72497	0.51753	-0.64231			233.6	0.14907	-0.18085	-1.22279	1.11864	0.41102	-1.78787	1.64433	-1.41018			226	1.03628	1.60054	1.13564	1.07765	0.67602	1.41963	-0.5893
233.85	0.1979	1.08792	0.02245	1.15321	0.36473	-0.38928	-0.73369	-0.52024			233.65	-1.25473	-1.55414	-2.47401	-0.83448	-0.80968	-2.61184	3.81107	-3.42435			226.2	0.94472	0.22725	1.83754	1.29127	0.79809	1.75532	-0.28413
233.9	-0.44297	0.08084	0.38866	0.75649	0.36473	0.25159	-0.03179	-0.2761			233.7	-1.83457	-0.54706	-2.80971	0.05053	-0.96227	-1.94046	1.18656	-3.27176			226.4	0.70058	1.05123	1.68495	1.41334	1.19482	1.29756	-0.86396
233.95	-0.38193	-0.95676	-0.83204	0.63442	0.18163	0.95349	0.94477	-0.73386			233.75	-1.01059	-1.52362	-3.1454	1.66796	-0.56554	0.56199	1.73588	-3.60745			226.6	-0.24546	0.99019	0.83046	1.19972	1.43896	1.7248	-1.38276
234	-0.22935	-0.56003	-1.19825	0.0851	0.57836	1.44178	0.30391	-1.43577			233.8	-0.27817	0.49054	-2.38246	1.24071	-1.29796	-0.29251	2.86503	-2.35623			226.8	0.70058	1.32588	0.95253	1.35231	1.98828	1.5417	-0.86396
234.05	0.22842	-1.10934	-0.16066	-0.28111	1.31078	-0.14514	-0.67266	0.36477			233.85	0.97305	0.76519	-2.38246	0.81347	-1.60314	-1.51321	2.16312	-2.17312			227	0.36489	1.69209	0.15908	0.77247	2.26294	1.23652	-1.77949
234.1	0.80825	0.93533	0.6328	-0.06749	0.21215	-0.26721	-0.52007	0.27322			233.9	-0.73594	-0.66913	-3.42006	-0.6819	-2.73229	-1.42166	0.9119	-1.56277			227.2	0.36489	1.02071	-1.1837	1.62696	1.28638	1.7248	-1.04707
234.15	-0.8397	-0.49899	0.35814	0.39027	-0.30665	0.37366	0.85322	1.03616			233.95	0.027	-0.76068	-3.26747	7.31371	-2.91539	-1.05545	1.7664	-1.04397			227.4	0.67007	1.41744	-0.05455	0.34523	1.01172	0.96186	-0.71137
234.2	-2.51816	-0.1633	0.29711	0.75649	0.76146	-0.17566	-0.24541	0.73098			234	0.5458	-0.02826	-2.13832	5.33006	-2.24401	0.62302	2.10209	-0.7388			227.6	0.30386	0.37984	-0.08507	0.19264	1.65259	0.62617	-0.19258
234.25	-0.16831	-0.22433	1.45678	-0.15904	0.21215	-2.58654	-0.61162	0.39529			234.05	0.69839	0.36847	-1.65004	1.05761	-0.04674	0.43991	0.63725	0.02414			227.8	0.76162	-0.23051	1.0746	-0.35668	0.95068	1.5417	-0.07051
234.3	-0.68711	-0.3464	1.24315	0.57338	0.05956	-0.96911	1.31099	-0.30662			234.1	-0.24765	3.08453	-0.39882	1.27123	0.25843	-0.68924	0.82035	0.08518			228	0.15127	0.80708	1.65444	1.26075	0.64551	0.87031	0.90606
234.35	-0.13779	1.82034	-0.16066	-0.61681	-0.3982	-0.14514	0.88374	-0.30662			234.15	-1.25473	2.47418	-1.25331	0.81347	-1.84728	-0.26199	0.27103	-1.34915			228.2	-0.97788	1.29537	0.79994	0.34523	1.34741	1.51118	0.96709
234.4	1.32705	-0.19382	-0.03858	1.09218	0.63939	-0.6029	1.79927	0.79202			234.2	-1.52939	-0.11982	-2.32143	0.56932	-1.20641	-0.26199	0.21	-0.52518			228.4	0.42593	0.74605	0.25063	0.25367	1.28638	1.23652	-0.34516
234.45	0.31997	-0.92624	-0.64894	0.05458	-0.88649	-0.72497	0.73115	-0.12351			234.25	0.14907	-0.82172	-1.34486	0.41674	-1.32848	1.14182	0.33207	-0.31155			228.6	0.15127	1.63106	0.76943	0.92506	0.95068	1.08394	0.75347
234.5	1.02188	-0.1633	-0.28273	0.45131	-1.00856	-0.32824	-0.21489	-0.30662			234.3	-1.07163	0.88726	-1.46693	-1.35328	-2.36608	-0.20095	0.45414	0.26828			228.8	-0.27598	1.05123	1.4103	0.74195	0.76758	1.14497	0.78399
234.55	1.38809	0.3555	-0.43531	0.63442	-0.36769	-0.11462	0.60908	0.05959			234.35	-1.55991	1.9859	-0.33778	-2.75709	-2.33556	-0.99441	0.69828	0.2988			229	1.00576	0.92915	1.28823	1.23024	1.6831	1.75532	1.21123
234.6	-2.15195	0.32498	-0.70997	0.39027	0.15111	0.73987	-0.24541	0.02908			234.4	-1.1937	0.58209	-0.45985	-1.3838	-1.60314	-2.85598	0.45414	-0.95242			229.2	0.15127	0.86812	0.12856	1.74903	0.79809	1.0229	1.30279
234.65	0.10635	0.69119	-0.37428	0.02406	0.51732	0.83142	-0.33696	0.05959			234.45	-2.75009	-1.55414	-0.82607	-0.22413	-1.63365	-1.60476	0.54569	-0.55569			229.4	-0.3065	0.56294	-0.20714	1.77955	0.61499	1.05342	1.73003
234.7	0.10635	-0.56003	0.14452	0.20717	1.31078	-0.87756	-0.52007	0.79202			234.5	-1.43784	-1.52362	-0.94814	-0.65138	-1.48107	-0.17044	-0.03414	0.17673			229.6	0.09023	1.11226	0.31166	1.04713	1.5	0.74824	1.11968
234.75	0.68618	1.45413	0.26659	-1.37974	1.03612	-1.1217	-0.55059	-0.24558			234.55	-1.59043	-0.97431	-0.49037	0.14208	-1.69469	-0.38406	-0.55294	0.17673			229.8	0.2123	1.05123	0.40322	1.35231	1.6831	0.83979	1.60796
234.8	-0.65659	0.38602	0.23607	-1.10509	1.37181	-1.18274	0.36494	-1.13059			234.6	-2.29233	-0.69965	-1.31435	-1.17018	-2.88487	-1.02493	0.60673	0.8176			230	1.67715	1.50899	0.3727	1.07765	1.80517	0.65669	1.82158
234.85	-1.0228	0.66068	-0.13014	-0.15904	0.54784	-0.63342	-0.24541	-0.82542			234.65	-2.10922	-0.82172	-0.70399	-0.71241	-3.46471	-0.59768	-0.43087	-0.52518			230.2	1.64663	0.68501	-0.11558	2.02369	0.76758	1.23652	1.94365
234.9	0.96084	0.90482	0.57177	-0.03697	0.94457	-0.35876	-0.70317	-0.21506			234.7	-1.22422	-1.61518	0.79137	0.29467	-3.12901	-0.1094	2.10209	-1.50174			230.4	-0.42857	0.95967	-0.02403	1.32179	1.53052	1.20601	2.15728
234.95	-0.07676	-0.13278	-0.70997	1.48891	1.18871	0.83142	0.48701	-0.15403			234.75	-0.76645	-1.18793	-1.31435	-1.47535	-3.31212	0.77561	1.00346	-2.41726			230.6	0.24282	0.71553	0.83046	0.95558	0.79809	0.96186	1.79107
235	-1.60264	-0.56003	-1.32032	2.37392	0.45629	-0.38928	-0.18438	0.88357			234.8	-0.76645	-1.43207	-1.07021	-2.02467	-3.55626	1.08078	-0.70553	-1.92898			230.8	0.42593	-0.2	0.52529	0.4673	1.25586	0.99238	1.63848
235.05	-1.32798	0.08084	0.02245	0.84804	1.31078	-1.15222	1.31099	-0.36765			234.85	-2.50595	-1.85932	-0.39882	-2.9402	-4.65489	-0.20095	-0.03414	-0.83035			231	0.0292	-0.81035	0.40322	0.40626	1.46948	0.16841	0.99761
235.1	-0.65659	0.8743	0.69384	-0.18956	-0.917	0.6178	0.42598	0.15115			234.9	-1.3768	-1.52362	1.15758	-0.98707	-3.31212	-0.20095	-0.03414	-0.9219			231.2	0.70058	-0.62724	0.09804	0.83351	1.74414	0.96186	0.87554
235.15	0.07583	0.93533	-0.46583	-0.28111	0.42577	0.34314	-0.18438	0.2427			234.95	-0.70542	-0.73017	1.21861	-1.07862	-1.96935	-0.68924	-0.03414	-1.80691			231.4	0.57851	-0.26103	0.58632	1.688	1.46948	0.77876	0.90606
235.2	-0.16831	-0.13278	-0.98463	1.45839	0.36473	-0.05359	-1.00835	-0.48972			235	-2.13974	-2.10346	0.91344	-0.43776	-2.42711	-1.57425	-0.61398	-0.18948			231.6	0.88369	0.28829	0.83046	1.47438	1.31689	0.35151	0.96709
235.25	0.07583	-0.25485	0.35814	1.48891	0.73095	-0.72497	0.24287	-0.33714			235.05	-1.16318	-0.02826	-0.76503	-0.04103	-2.54918	-2.42874	1.00346	-0.9219			231.8	0.45644	0.04414	-0.32921	1.10817	2.0188	1.23652	1.39434
235.3	0.74722	-0.65158	-0.4048	-0.09801	0.88353	0.92298	0.33442	-1.03904			235.1	-1.10215	0.70416	-0.79555	-2.05519	-2.15245	-1.48269	0.78983	-1.80691			232	0.15127	-0.01689	-0.51231	0.25367	1.43896	1.51118	2.12676
235.35	-1.29746	0.26395	0.26659	-0.06749	0.70043	0.37366	0.33442	0.12063			235.15	-2.20078	-0.54706	-1.589	-1.01759	-1.48107	-0.23147	-0.64449	-0.9219			232.2	-0.36753	0.3188	1.31874	0.80299	1.16431	1.7248	1.73003
235.4	0.47256	-0.10226	0.114	1.67201	-0.45924	0.52625	0.60908	-0.00144			235.2	-1.25473	0.9483	-0.94814	-0.98707	-2.61022	-0.04837	0.85087	-1.86795			232.4	0.7311	-0.62724	0.98305	0.10109	0.79809	1.05342	2.12676
235.45	0.50308	-0.46847	-1.22877	2.74013	0.33422	-0.11462	-0.24541	-0.15403			235.25	-1.80405	1.68072	-1.83315	0.26415	-3.64781	1.59958	0.88139	-1.53226			232.6	0.39541	-1.20708	0.64736	1.44386	1.10327	0.74824	2.03521
235.5	1.32705	0.72171	-0.98463	1.61098	-0.42872	0.6178	-0.70317	0.09011			235.3	-1.3768	1.00933	-0.85658	0.29467	-4.04454	0.95871	0.05741	-2.72244			232.8	0.05971	-0.44414	-0.17662	0.74195	0.73706	1.08394	2.15728
235.55	0.22842	0.14188	-0.16066	0.29872	-0.70338	0.37366	0.18184	1.15823			235.35	-1.40732	0.91778	2.0731	-0.65138	-3.43419	-0.41458	0.7288	-1.68484			233	0.45644	-0.74931	1.34926	0.4673	0.61499	1.75532	-0.49775
235.6	0.25894	-0.62106	-0.86256	0.42079	-0.55079	-0.38928	0.60908	-0.21506			235.4	-1.16318	0.61261	-0.61244	-1.78053	-2.45763	-1.17752	0.42362	-0.18948			233.2	-0.09287	0.07466	0.64736	0.92506	1.53052	0.83979	1.36382
235.65	0.50308	0.20291	1.27367	0.54286	0.12059	-0.05359	0.05977	-1.00852			235.45	-0.52231	1.25348	-1.46693	0.14208	-3.43419	0.13474	-0.67501	-0.12845			233.4	0.24282	0.04414	1.65444	1.32179	1.83569	2.12153	1.42486
235.7	-0.71763	-0.19382	0.78539	0.45131	-0.67286	1.74695	-0.73369	0.33425			235.5	-0.09507	-0.15033	-0.8871	-0.22413	-4.62438	1.29441	-0.09518	0.20725			233.6	-0.00132	-0.23051	1.89858	0.83351	1.10327	1.63325	0.75347
235.75	-0.44297	0.08084	-0.09962	-0.18956	-0.67286	0.58728	0.30391	0.48684			235.55	-0.52231	-1.37104	-0.73451	1.14916	-3.22057	1.96579	0.02689	0.66501			233.8	0.15127	0.04414	1.95961	1.32179	1.16431	0.41255	1.39434
235.8	0.0148	0.05032	-1.07618	0.20717	0.18163	-0.11462	0.76167	0.60891			235.6	1.30874	-1.79828	-2.38246	1.17968	-3.86144	2.75925	0.05741	-1.10501			234	0.42593	-0.87138	1.53237	1.35231	0.64551	1.48066	1.30279
235.85	0.16738	-0.04123	0.6328	0.29872	0.02904	-0.48083	1.49409	0.2427			235.65	-0.61386	1.00933	-2.19936	1.63744	-4.1361	2.91184	1.9495	-1.65433			234.2	0.76162	0.50191	0.92201	1.8711	0.37085	0.77876	0.1126
235.9	1.02188	0.41654	0.41918	-1.34923	-0.94752	-1.30481	1.12788	0.21218			235.7	0.21011	0.76519	-2.38246	1.97313	-4.838	3.24753	0.08793	0.35983			234.4	1.2499	0.86812	1.16616	1.04713	1.10327	1.05342	-4.77021
235.95	-0.71763	-0.37692	0.114	-0.73888	0.8225	-0.87756	-0.67266	-0.33714			235.75	-1.01059	0.12432	-1.68056	1.63744	-4.07506	1.50803	-0.55294	-0.25052			234.6	1.92129	0.71553	1.53237	1.93214	2.07983	1.0229	-5.47212
236	-0.93125	0.29447	0.57177	-0.70836	1.15819	0.86194	-0.88628	-0.55076			235.8	-1.59043	0.73468	-1.98573	1.42381	-5.05162	0.34836	-0.58346	-0.76932			234.8	0.57851	0.80708	0.64736	1.50489	1.16431	1.29756	-4.2209
236.05	0.16738	1.30155	-0.13014	-0.25059	1.09716	0.4347	0.70063	0.30373			235.85	-0.40024	-0.63861	-2.80971	2.21727	-4.62438	0.68406	-1.04122	0.39035			235	0.42593	-0.53569	1.0746	2.14576	1.16431	1.99946	-5.68574
236.1	-0.62607	1.3931	0.02245	0.17665	0.79198	0.22107	-0.52007	-0.03196			235.9	-0.00351	-1.58466	-3.32851	2.70555	-6.21129	1.50803	-1.3464	-0.86087			235.2	-0.06236	-0.04741	0.67787	2.08473	0.18774	0.53462	-9.28681
236.15	0.10635	-0.65158	0.114	0.2682	-2.25978	0.12952	-1.0999	-0.45921			235.95	0.63736	-0.85224	-3.23695	2.73607	-6.30284	2.24045	0.57621	-1.92898			235.4	-1.09995	0.1357	1.16616	2.29835	0.76758	1.78584	-9.98872
236.2	0.10635	-1.07883	-0.34376	1.33632	-0.42872	0.00745	0.36494	-0.00144			236	0.91201	-0.63861	-2.13832	3.10228	-4.3192	1.87424	0.02689	-1.9595			235.6	0.09023	0.53243	1.86806	1.99317	1.65259	1.63325	-10.6906
236.25	-0.35142	-0.46847	0.23607	0.51235	0.8225	0.12952	0.15132	-0.58128			236.05	1.85806	-1.58466	-2.93178	2.82762	-4.25817	1.6301	0.02689	-2.14261			235.8	0.70058	0.89864	0.8915	1.62696	1.10327	1.69429	-6.90644
236.3	-0.8397	0.32498	0.02245	0.17665	0.79198	-0.32824	1.00581	-0.52024			236.1	1.88858	0.30743	-1.55849	2.49193	-4.65489	2.94236	-0.76656	-2.17312			236	-0.00132	1.20381	1.53237	1.90162	0.49292	1.14497	-3.7021
236.35	-1.05332	-0.01071	-0.43531	0.6039	0.51732	-0.69445	-0.33696	-0.52024			236.15	0.97305	-0.39447	-0.76503	4.32298	-5.5399	3.58323	-0.24776	-0.58621			236.2	0.67007	1.14278	0.46425	1.77955	0.43188	1.29756	-6.998
236.4	-1.29746	0.75223	0.4497	0.54286	1.18871	0.34314	-0.61162	-0.24558			236.2	-1.34629	-1.00483	-2.65712	2.70555	-5.50939	3.46115	-0.88863	-0.18948			236.4	0.548	0.50191	0.43373	2.54249	0.92016	1.93843	-5.35005
236.45	0.0148	-0.43796	-0.80152	0.75649	0.76146	0.58728	-0.36748	0.18166			236.25	-1.62094	1.31451	-1.74159	2.06468	-5.57042	1.56907	-0.00362	-1.68484			236.6	0.0292	0.99019	0.61684	2.14576	1.56103	1.48066	-3.97676
236.5	-0.13779	-1.10934	0.29711	0.90907	-1.13063	-0.14514	-0.52007	-0.09299			236.3	-1.07163	-0.15033	-2.84023	2.27831	-5.08214	1.20285	0.30155	-0.98294			236.8	0.39541	0.89864	1.47133	2.23732	1.46948	1.0229	-4.77021
236.55	-1.08384	-1.17038	0.66332	1.58046	-0.48976	-0.29773	-0.06231	0.45632			236.35	-0.03403	-2.28656	-3.93886	3.40746	-4.96007	0.37888	-0.09518	-0.67776			237	0.42593	1.53951	-0.48179	1.29127	1.13379	1.48066	-5.19746
236.6	0.04531	-1.41452	-0.03858	1.36684	-0.27613	-0.63342	0.30391	1.09719			236.4	-2.04819	-1.43207	-3.23695	2.98021	-4.68541	0.80613	0.27103	-0.86087			237.2	0.15127	1.47847	0.40322	2.66456	1.25586	1.69429	-6.81489
236.65	0.53359	-0.10226	0.69384	1.21425	0.12059	0.19055	-0.00127	0.45632			236.45	-0.98008	-1.34052	-1.74159	1.97313	-4.41075	1.84372	0.3931	-0.28103			237.4	1.09731	1.3564	-0.11558	2.57301	1.34741	1.90791	-5.77729
236.7	0.53359	0.05032	0.35814	2.12978	-0.52027	-0.90808	0.48701	-1.00852			236.5	-0.70542	-0.82172	-0.97865	1.75951	-3.89195	1.14182	0.78983	-1.56277			237.6	1.52456	1.90572	-0.26817	2.48146	0.79809	1.51118	-7.66938
236.75	-0.35142	0.11136	-0.34376	2.12978	0.51732	0.37366	0.02925	0.2427			236.55	-3.452	-0.42499	-1.65004	2.40038	-3.86144	0.65354	0.88139	0.75656			237.8	1.18886	1.41744	0.22011	2.78663	1.04224	1.87739	-11.1179
236.8	-0.504	1.54569	0.41918	0.23769	0.21215	-0.02307	-0.64214	0.05959			236.6	-2.17026	0.70416	-1.89418	1.21019	-3.86144	0.83664	0.82035	0.60398			238	1.06679	1.99727	-0.51231	1.90162	1.31689	1.35859	-10.4465
236.85	-0.10728	0.96585	-0.00807	1.06166	1.03612	-0.81653	1.00581	0.91409			236.65	-1.62094	-0.15033	-2.41298	1.14916	-5.78404	0.62302	2.55985	-0.52518			238.2	0.45644	1.90572	0.25063	2.14576	1.56103	1.99946	-4.98384
236.9	-0.56504	-0.07175	-1.04566	0.75649	-0.48976	0.12952	0.21235	0.66994			236.7	-1.31577	-0.48603	-0.1852	0.3557	-5.05162	0.37888	1.82743	-0.15896			238.4	0.88369	0.19673	0.76943	2.29835	2.04932	1.57222	-4.70918
236.95	-0.77866	1.11844	0.08349	-1.1356	-1.92408	-0.51135	0.54805	-0.82542			236.75	-1.77353	0.52105	0.48619	2.36986	-3.89195	0.95871	0.78983	-0.95242			238.6	1.70766	0.16622	1.13564	1.96266	1.22534	1.08394	-0.98603
237	-1.26694	0.75223	0.41918	-0.49474	-1.52735	-0.29773	-0.27593	-0.30662			236.8	-4.24545	0.82623	-0.24623	3.86522	-2.88487	0.37888	1.36967	1.0007			238.8	1.37197	0.16622	1.53237	3.2444	1.62207	0.90083	-3.51899
237.05	0.1979	-0.65158	-0.0691	0.48183	-0.27613	-0.23669	-0.5811	1.00564			236.85	-2.78061	-0.91327	-0.00209	2.24779	-2.15245	0.34836	2.34623	1.09226			239	0.76162	-0.47465	0.64736	2.60353	1.07275	0.68721	-1.99311
237.1	-0.16831	0.72171	-0.70997	0.48183	-0.30665	-0.05359	-0.45903	0.45632			236.9	-2.90268	-1.24897	0.42516	0.26415	-2.94591	-0.68924	1.4307	-0.64725			239.2	1.18886	0.68501	-0.20714	1.1692	1.74414	0.65669	-2.05415
237.15	-0.56504	0.90482	-0.70997	0.11562	-0.30665	0.40418	0.73115	0.4258			236.95	-0.73594	-1.98139	0.94395	0.41674	-4.16661	-1.29959	2.40726	1.21433			239.4	0.51748	0.8376	-1.30577	2.17628	1.89673	0.47358	-1.16914
237.2	-0.93125	-0.98727	0.6328	0.45131	-0.09303	-0.23669	0.02925	-0.36765			237	-1.10215	-0.88276	1.3712	2.0952	-5.47887	-0.6282	2.22416	1.03122			239.6	1.03628	-0.23051	-0.69542	2.11525	2.17139	0.96186	-0.10102
237.25	0.7167	-1.13986	0.35814	0.51235	-1.03907	-0.0841	-0.88628	-0.978			237.05	-1.8956	-0.6081	0.21153	2.33934	-4.41075	-1.60476	0.51517	1.27536			239.8	0.36489	0.44087	-0.60386	2.17628	0.9812	1.45015	0.32622
237.3	1.2355	0.14188	-0.95411	-0.25059	0.18163	0.92298	0.36494	-0.39817			237.1	-1.43784	-1.27948	-1.95522	2.24779	-2.24401	-0.93338	1.03397	2.16037			240	0.30386	0.68501	0.34218	2.32887	2.35449	1.41963	0.53985
237.35	0.38101	0.47757	0.72435	-0.40318	-1.28321	0.03797	0.6396	0.60891			237.15	-2.59751	-2.74433	-1.98573	2.21727	-2.0609	-0.41458	1.46122	0.69553			240.2	0.70058	1.57002	-0.75645	1.35231	1.65259	1.17549	1.05864
237.4	-0.07676	0.41654	1.45678	0.2682	-0.12355	-1.09118	-0.27593	0.88357			237.2	-1.28525	-2.80536	-1.46693	3.77367	-5.14318	-0.41458	1.33915	0.51242			240.4	0.15127	1.41744	-1.58043	2.14576	1.53052	1.63325	0.72295
237.45	-1.14487	0.72171	0.48021	0.84804	1.40233	-0.54187	0.27339	0.48684			237.25	-1.28525	-2.01191	-0.94814	3.34642	-5.11266	-0.20095	0.14896	0.17673			240.6	-0.00132	1.66158	-0.78697	1.90162	1.46948	2.15205	-2.72553
237.5	-0.38193	-0.1633	-0.46583	-0.00645	0.85302	-0.23669	0.57856	-0.03196			237.3	-3.02475	-1.88984	-2.29091	3.3159	-3.6173	0.80613	0.3931	-1.01346			240.8	-0.27598	1.23433	0.00649	1.62696	1.77466	1.38911	-0.28413
237.55	-0.96177	-0.13278	-0.09962	-0.12852	0.3037	1.01453	1.00581	-0.06248			237.35	-2.07871	-2.31708	-2.71815	3.3159	-3.86144	0.25681	0.9119	-3.08865			241	-0.33701	0.28829	0.46425	1.29127	1.83569	1.81636	1.94365
237.6	1.47964	-0.65158	0.99901	0.75649	1.18871	0.67884	0.48701	0.21218			237.4	-1.10215	-2.07294	-1.86366	3.16332	-3.52574	-0.81131	2.25468	-2.96658			241.2	0.39541	1.29537	-1.24473	2.78663	1.19482	1.45015	2.09624
237.65	-0.41245	-0.62106	-0.31324	1.3058	0.18163	0.4347	1.43306	0.88357			237.45	-1.1937	-1.34052	0.54723	3.95677	-1.26744	-0.65872	1.61381	-0.9219			241.4	2.50112	1.20381	0.3727	2.87818	1.92724	0.90083	2.06572
237.7	-0.62607	-0.77365	-0.16066	1.54994	0.24266	-0.96911	0.76167	-0.33714			237.5	0.69839	-2.28656	0.24205	2.58348	-2.42711	0.95871	2.34623	-0.22			241.6	1.9518	0.89864	-0.60386	2.17628	1.92724	0.74824	2.27935
237.75	-0.41245	-0.10226	0.02245	0.787	-0.15406	-1.57946	-0.5811	-0.24558			237.55	2.49893	-4.91108	0.76085	2.40038	-2.70177	0.19577	1.27811	-0.06741			241.8	1.09731	1.53951	-0.93956	1.26075	2.04932	0.71772	0.96709
237.8	-0.99228	-0.62106	0.84642	0.39027	1.12767	-0.45031	-0.79473	-0.2761			237.6	3.35342	-3.44623	-0.45985	1.75951	-2.18297	-0.04837	0.78983	0.8176			242	1.00576	0.74605	-0.848	1.38282	2.59863	1.35859	1.42486
237.85	0.41152	0.1724	-0.98463	0.39027	0.21215	-0.96911	-0.64214	-1.37473			237.65	2.04116	-2.59174	-0.91762	1.82054	-4.3192	-0.35354	1.03397	0.69553			242.2	0.48696	1.60054	0.12856	1.93214	2.41553	0.83979	0.90606
237.9	0.62515	0.59964	-0.31324	-0.28111	1.5244	-0.72497	-0.85576	-0.52024			237.7	2.621	-0.76068	-0.42934	1.63744	-3.12901	0.16526	2.80399	2.0383			242.4	0.15127	1.41744	-0.20714	1.90162	2.17139	0.77876	0.41778
237.95	-1.87729	-0.22433	0.81591	0.87856	0.02904	-0.35876	-0.00127	0.18166			237.75	2.8041	-0.66913	-1.25331	2.70555	-3.95299	0.65354	2.77348	1.97727			242.6	0.79214	1.93623	-0.45128	1.62696	1.77466	1.38911	1.08916
238	-0.16831	-0.31589	0.69384	-0.67784	-0.36769	1.07556	0.27339	-0.42869			237.8	0.69839	-2.10346	-0.30727	0.53881	-2.51866	-0.53665	0.05741	0.78708			242.8	0.60903	0.74605	0.46425	1.56593	1.40845	1.17549	0.60088
238.05	-0.62607	0.66068	0.87694	0.35976	-0.3982	-0.05359	-0.00127	-0.18455			237.85	-0.94956	-2.25605	0.54723	-0.865	-2.64073	-2.06253	0.33207	0.39035			243	0.70058	0.1357	1.92909	1.29127	1.98828	0.77876	-2.26777
238.1	-0.41245	0.66068	-0.37428	0.2682	-0.03199	-1.1217	0.09028	1.58547			237.9	-0.98008	-0.7912	2.71397	-0.6819	-4.77696	-0.65872	0.97294	0.35983			243.2	0.67007	0.86812	0.64736	1.84059	1.19482	2.15205	-1.87104
238.15	0.10635	-1.2009	0.29711	-0.25059	-0.94752	0.55677	-0.21489	0.88357			237.95	-0.12558	0.03277	2.83604	-0.22413	-5.44835	0.31784	0.88139	-1.41018			243.4	0.63955	1.05123	1.25771	2.78663	1.25586	1.51118	-4.98384
238.2	1.72378	0.59964	1.60936	0.787	-0.79493	-0.57238	0.27339	-0.58128			238	0.85098	-1.03534	0.73033	0.84398	-5.50939	1.38596	1.91898	-1.28811			243.6	0.91421	1.72261	0.5558	2.81715	1.13379	3.0981	-5.07539
238.25	0.53359	-0.37692	0.17504	0.20717	-0.79493	0.03797	-0.9168	0.15115			238.05	0.30166	-3.11054	0.11998	1.63744	-4.04454	1.23337	1.88847	-3.36331			243.8	0.91421	1.44795	0.28115	3.51905	2.07983	2.85395	-4.83125
238.3	0.44204	-0.25485	-0.46583	0.87856	-0.00148	-0.14514	-0.24541	0.15115			238.1	0.97305	-2.37812	1.27965	2.55297	-3.00694	0.65354	0.11845	-2.72244			244	0.48696	0.74605	-0.23765	2.08473	1.28638	1.78584	-3.7021
238.35	-0.19883	0.05032	0.69384	0.42079	0.94457	0.12952	0.51753	1.03616			238.15	0.17959	-3.14106	1.27965	2.46141	-1.96935	0.10422	0.54569	-2.11209			244.2	0.548	1.60054	0.61684	0.89454	1.62207	1.14497	-3.67158
238.4	1.87637	-0.13278	1.02953	-0.00645	0.24266	0.12952	-0.67266	0.09011			238.2	-0.12558	-2.62226	3.1107	1.21019	-1.93883	0.9282	1.09501	-1.89847			244.4	-0.06236	1.60054	0.3727	2.35939	2.2019	1.81636	-2.51191
238.45	0.59463	0.53861	-0.25221	1.21425	0.51732	-0.23669	1.12788	-1.61887			238.25	0.94253	-0.24189	2.22569	1.85106	-3.8004	0.43991	0.30155	-1.56277			244.6	1.06679	1.08174	0.06752	1.71852	1.62207	1.14497	-2.11518
238.5	0.10635	-0.28537	0.84642	0.2682	0.12059	0.00745	0.76167	-0.61179			238.3	2.74307	-1.34052	2.13414	2.24779	-4.28868	-0.41458	0.17948	-2.35623			244.8	0.2123	2.76021	1.37978	1.74903	1.92724	1.45015	-1.4438
238.55	0.77773	-0.22433	-0.09962	0.17665	0.12059	0.31263	-0.67266	0.02908			238.35	3.6586	-1.18793	1.92052	1.97313	-4.80748	1.26389	1.18656	-2.26468			245	0.24282	2.63814	1.37978	0.98609	1.53052	1.29756	-0.89448
238.6	-0.01572	1.17948	0.17504	-0.76939	0.66991	-1.42688	-0.61162	-1.58836			238.4	4.20791	-1.21845	-0.21571	1.36278	-4.53282	0.98923	0.94242	0.20725			245.2	-0.42857	3.18746	1.19667	1.59645	1.62207	1.75532	0.17364
238.65	-1.48057	1.33206	0.17504	-0.00645	-0.94752	-1.39636	0.57856	-1.37473			238.45	3.59756	-0.85224	-0.76503	0.63036	-4.16661	-0.17044	0.45414	1.39743			245.4	1.06679	1.57002	0.70839	0.92506	1.53052	1.60273	0.44829
238.7	-0.90073	0.72171	-0.89308	1.03114	-1.22218	0.70935	-0.36748	-1.16111			238.5	2.31582	-0.42499	-0.97865	1.33226	-4.65489	-0.29251	1.12553	0.69553			245.6	2.13491	2.88228	0.64736	1.65748	1.77466	1.29756	1.08916
238.75	0.13687	0.05032	0.48021	-0.25059	-0.03199	1.50281	-0.73369	-0.58128			238.55	2.19375	-4.45331	0.05894	1.69847	-5.75353	1.08078	2.49882	0.69553			245.8	0.63955	1.29537	0.86098	1.23024	0.95068	1.75532	0.93657
238.8	-0.65659	-1.2009	1.02953	-0.98302	0.70043	-0.87756	0.8227	-0.09299			238.6	2.19375	-3.11054	0.48619	2.30882	-5.17369	1.56907	2.13261	-0.18948			246	1.09731	1.96675	0.8915	2.32887	1.77466	2.02998	1.21123
238.85	-1.48057	0.11136	1.82299	0.57338	1.76854	-1.33532	0.21235	-1.06956			238.65	1.98013	-2.50019	-0.97865	-0.25465	-5.93663	0.86716	0.57621	-1.4407			246.2	1.61611	1.05123	0.83046	1.96266	1.28638	2.18257	1.39434
238.9	-0.90073	0.72171	0.84642	-0.73888	0.24266	0.58728	-0.94731	-0.7949			238.7	2.621	-2.62226	-1.03969	-0.52931	-5.32628	-0.04837	1.30863	-1.56277			246.4	1.37197	1.41744	1.53237	1.77955	1.62207	1.48066	-0.07051
238.95	0.44204	0.29447	-0.86256	-1.07457	0.51732	0.03797	-0.09282	1.31081			238.75	3.90274	-3.75141	-1.03969	1.69847	-5.60094	-0.13992	1.30863	-1.04397			246.6	1.03628	0.80708	0.67787	1.23024	1.28638	1.78584	1.08916
239	0.13687	-1.26193	-0.19117	0.17665	0.18163	0.31263	0.36494	0.79202			238.8	2.86514	-1.46259	-1.31435	0.56932	-4.838	-0.59768	1.7664	-0.70828			246.8	1.40249	0.95967	1.56288	1.90162	0.88965	1.60273	0.78399
239.05	-1.05332	0.26395	0.78539	1.51943	-0.27613	0.22107	0.27339	0.73098			238.85	1.46133	-3.20209	-1.22279	0.47777	-3.8004	-0.56717	2.19364	-0.03689			247	1.52456	0.53243	1.22719	0.74195	1.40845	2.91499	0.23467
239.1	-0.59556	0.96585	0.26659	0.0851	-0.27613	-1.15222	-0.30645	-0.76438			238.9	-0.1561	-3.53778	-1.61952	-0.43776	-3.86144	-0.81131	1.82743	-0.83035			247.2	0.88369	1.11226	1.16616	0.98609	1.92724	2.45723	0.90606
239.15	-0.35142	0.72171	-0.80152	0.05458	-0.7339	-0.51135	-0.5811	-1.77146			238.95	-0.64438	-3.93451	-0.79555	-0.62086	-3.40367	-0.1094	0.94242	0.93967			247.4	0.97524	1.53951	0.83046	0.1316	1.07275	2.15205	-0.49775
239.2	-0.96177	-0.01071	0.08349	0.05458	-0.45924	0.73987	-0.18438	0.4258			239	-0.70542	-2.07294	0.73033	-0.865	-4.25817	0.13474	1.00346	2.43503			247.6	1.09731	0.53243	1.50185	0.4673	1.92724	1.63325	1.18072
239.25	-0.87021	-1.2009	-1.41188	0.69545	0.36473	0.64832	0.45649	0.60891			239.05	-1.83457	-1.00483	0.39464	-1.9026	-4.34972	-0.81131	2.89555	3.16745			247.8	0.60903	0.8376	1.74599	2.51197	0.88965	2.09102	-0.77241
239.3	-0.35142	-1.23141	-1.38136	0.05458	1.18871	0.16004	-0.85576	0.30373			239.1	-2.56699	-1.21845	-0.15468	-0.65138	-1.05382	0.13474	1.67484	1.55002			248	0.48696	1.1733	1.99013	1.29127	1.77466	1.11445	-0.22309
239.35	-0.62607	-0.71261	-1.01515	-0.46422	-0.2151	-0.45031	-0.00127	-1.00852			239.15	-2.44492	-1.61518	-0.61244	0.23363	0.41102	0.01267	0.69828	1.79416			248.2	0.0292	0.8376	1.37978	2.14576	0.58447	1.78584	0.1126
239.4	-0.38193	-0.52951	0.26659	-0.79991	-0.94752	0.55677	-0.15386	-0.24558			239.2	0.08804	-3.62934	1.03551	-1.26173	1.08241	-1.17752	1.15604	1.70261			248.4	0.05971	0.86812	0.76943	1.74903	1.43896	2.51826	0.41778
239.45	-0.62607	0.69119	-1.19825	0.23769	-0.00148	-0.26721	0.33442	0.70046			239.25	-0.40024	-2.89692	1.34068	-1.10914	1.14344	-0.90286	0.51517	1.27536			248.6	0.42593	0.68501	1.47133	0.77247	0.85913	2.27412	0.17364
239.5	-1.41953	1.60672	-1.65602	1.00063	0.09008	0.12952	-0.12334	1.9822			239.3	-0.09507	-2.04242	-2.93178	-0.59034	0.04481	-0.17044	0.54569	-0.15896			248.8	0.70058	0.89864	1.4103	1.47438	0.18774	1.93843	0.57036
239.55	-0.07676	0.53861	-0.13014	0.45131	0.51732	-0.81653	-0.12334	-1.55784			239.35	1.09512	-0.91327	-4.54921	-0.40724	-0.44347	1.72165	0.51517	0.63449			249	1.52456	0.53243	1.44081	1.688	1.77466	2.27412	0.41778
239.6	0.65566	-1.62814	-0.03858	1.67201	-0.79493	0.34314	0.42598	-0.24558			239.4	1.49185	-0.33344	-3.99989	0.38622	-0.22985	1.29441	1.06449	0.54294			249.2	1.31094	0.25777	1.77651	1.41334	1.56103	0.99238	0.05156
239.65	0.07583	-1.35348	-0.25221	1.8246	0.27318	-0.51135	0.54805	1.00564			239.45	0.63736	-0.85224	-3.84731	-1.68898	1.11293	0.86716	0.33207	0.02414			249.4	1.03628	1.32588	1.56288	1.71852	1.16431	1.99946	-0.80293
239.7	-0.99228	-1.50607	-1.35084	0.81752	-0.61183	-0.96911	0.27339	-0.88645			239.5	0.85098	-1.24897	-2.16884	-2.45192	0.56361	0.77561	0.97294	1.64157			249.6	0.45644	1.08174	1.47133	1.688	1.01172	2.67085	-0.83345
239.75	-0.59556	-1.53659	-0.13014	2.58754	-0.61183	-1.24377	-0.61162	-1.06956			239.55	2.25479	0.06329	-4.24403	-1.81105	-0.01622	-0.17044	0.78983	2.58762			249.8	1.06679	0.62398	1.62392	3.2444	1.19482	2.02998	-1.50483
239.8	0.35049	-0.19382	0.9685	-0.4337	-0.06251	0.03797	-0.52007	-1.74094			239.6	0.30166	-0.42499	-1.74159	-1.87208	-1.87779	0.47043	0.69828	0.78708			250	1.15835	0.59346	2.20375	2.63404	0.85913	2.39619	-0.5893
239.85	0.44204	-0.80417	1.63988	0.72597	0.36473	1.04505	0.45649	0.21218			239.65	-1.07163	-1.40155	-0.8871	-2.90968	-2.21349	-0.01785	-0.15621	1.70261			250.2	0.63955	0.62398	3.21083	2.51197	1.6831	1.45015	0.26519
239.9	0.25894	0.1724	-0.49635	0.6039	0.85302	0.83142	0.79219	1.86013			239.7	-0.33921	-0.11982	-2.68764	-1.44484	-1.29796	-0.20095	-1.07174	0.2988			250.4	0.39541	0.99019	3.51601	2.11525	1.19482	1.32808	-0.68086
239.95	-1.05332	-1.13986	1.1516	-0.98302	-0.82545	0.70935	-0.15386	0.63943			239.75	1.73599	0.03277	-1.31435	-1.04811	-2.09142	-1.08596	1.27811	-0.89139			250.6	1.89077	1.8752	2.87514	2.60353	1.04224	2.54878	-3.1833
240	-1.29746	-1.04831	0.38866	-0.92198	-1.46632	0.58728	-0.67266	-0.55076			239.8	1.79702	0.73468	0.97447	-1.17018	-3.00694	-1.97097	1.7664	0.2988			250.8	1.98232	0.62398	2.14272	1.99317	1.28638	2.30464	-1.47431
240.05	-0.16831	-1.62814	-1.01515	-0.25059	-0.3982	0.28211	-0.73369	-0.06248			239.85	0.5458	0.18536	-1.37538	-0.98707	-3.25109	-1.39114	-0.03414	1.70261			251	0.67007	1.11226	1.19667	2.81715	0.64551	2.30464	0.1126
240.1	-0.07676	-1.384	-0.22169	0.57338	-0.00148	-1.09118	-0.64214	-0.73386			239.9	-0.12558	-0.85224	-1.00917	-3.09278	-3.92247	0.50095	-0.91915	1.3364			251.2	-0.03184	0.04414	1.65444	3.18336	0.73706	1.32808	-1.4438
240.15	-0.25986	-0.8652	0.20556	0.14613	0.45629	-1.18274	-0.21489	-1.3137			239.95	0.027	-0.2724	-1.43642	-1.29225	-3.89195	-0.35354	0.66776	2.37399			251.4	0.82265	1.8752	1.01357	3.64112	1.19482	2.12153	-1.4438
240.2	1.57119	-0.31589	-0.86256	0.6039	-0.79493	-1.21325	0.51753	0.09011			240	-0.49179	-1.76777	-2.41298	-0.77345	-3.49523	-1.20803	1.9495	1.91623			251.6	0.24282	1.78365	0.67787	2.66456	0.55395	2.51826	-0.43672
240.25	0.80825	-1.29245	0.32763	1.1227	0.73095	0.31263	-0.21489	0.39529			240.05	-0.1561	-1.40155	-1.34486	0.63036	-4.07506	-1.23855	1.79691	2.25192			251.8	0.36489	2.14986	2.26479	2.78663	1.53052	2.39619	0.17364
240.3	-1.23643	0.38602	0.75487	-0.31163	1.24974	0.19055	0.97529	-1.13059			240.1	-0.76645	-0.97431	-1.13124	-1.23121	-3.15953	-2.00149	-0.33932	3.38107			252	0.67007	0.99019	2.05117	2.9087	1.5	2.48774	1.63848
240.35	-1.78574	0.56912	0.35814	-0.37266	-0.82545	-0.45031	0.1208	0.60891			240.15	0.63736	-0.02826	-2.1078	-0.28517	-3.76988	-2.94754	-0.24776	0.90915			252.2	1.2499	1.05123	1.83754	3.30543	0.85913	3.03706	0.99761
240.4	-0.96177	0.56912	0.72435	0.87856	-0.27613	-0.6029	-1.13042	-0.12351			240.2	0.8815	-1.27948	-2.32143	0.63036	-1.20641	-2.76443	0.85087	0.11569			252.4	-0.39805	0.68501	1.13564	1.47438	1.07275	2.67085	0.35674
240.45	-0.22935	0.29447	-0.80152	-0.22008	-1.80201	-0.0841	0.6396	-0.82542			240.25	0.17959	-1.73725	-2.29091	0.8745	0.1974	-1.08596	-0.15621	0.66501			252.6	0.51748	0.16622	1.47133	3.03077	0.00464	3.22017	-0.74189
240.5	-0.35142	-0.01071	-0.89308	-1.62389	-0.55079	0.4347	1.43306	1.2803			240.3	-0.03403	-1.18793	-3.51161	2.36986	-1.51158	-2.12356	-0.18673	0.2988			252.8	0.09023	0.10518	1.13564	2.3899	0.00464	2.02998	-3.54951
240.55	-0.16831	0.3555	0.99901	-0.49474	0.70043	1.10608	-0.79473	0.88357			240.35	-0.55283	-1.27948	-1.13124	2.79711	-1.5421	-0.65872	0.24052	2.0383			253	0.67007	1.08174	1.04409	1.65748	0.82861	1.87739	-1.01655
240.6	-1.11435	0.63016	0.54125	0.29872	0.33422	0.34314	-0.42852	-0.15403			240.4	-3.1163	-1.27948	-2.47401	1.36278	-1.51158	-1.87942	1.00346	0.84812			253.2	0.39541	0.95967	2.05117	2.32887	0.67602	2.85395	-1.1081
240.65	-1.66367	0.56912	-1.25929	-0.12852	-0.36769	-0.78601	-1.52715	-1.13059			240.45	-0.91904	-0.85224	-2.22987	0.32518	-1.32848	-3.55789	1.98002	0.05466			253.4	0.97524	0.56294	1.50185	1.71852	1.31689	3.03706	-0.71137
240.7	0.0148	0.75223	0.51073	0.48183	-0.67286	-0.66394	0.6396	-0.88645			240.5	-1.77353	-0.42499	-1.52797	1.02709	-0.87072	-1.97097	1.27811	-0.28103			253.6	0.18178	1.02071	1.92909	1.35231	0.76758	3.0981	-0.13154
240.75	0.50308	-0.52951	0.51073	0.02406	-0.88649	-0.17566	-0.55059	-0.48972			240.55	-2.07871	-1.64569	0.18102	-0.04103	-0.35192	-1.17752	0.21	0.90915			253.8	1.12783	0.6545	0.61684	1.56593	0.76758	3.0981	-6.41816
240.8	-1.41953	-0.04123	-1.13722	0.66493	-0.7339	-1.06067	-0.33696	-0.52024			240.6	-0.46128	-1.43207	0.08946	-0.77345	-0.87072	-0.32302	0.54569	1.06174			254	0.94472	1.08174	0.8915	2.08473	0.70654	3.00654	-7.33369
240.85	-1.11435	0.08084	-1.04566	0.6039	1.0056	-0.57238	0.48701	-0.21506			240.65	-1.43784	-1.40155	-0.82607	-0.77345	-0.35192	-0.87234	2.07157	2.98435			254.2	1.06679	1.32588	0.83046	2.48146	0.49292	2.27412	-4.86176
240.9	-1.45005	1.51517	0.54125	1.06166	1.06664	-0.63342	0.48701	1.21926			240.7	-1.68198	-1.52362	-0.39882	0.50829	-0.65709	-2.48977	1.30863	2.86228			254.4	0.79214	1.53951	0.49477	2.02369	1.25586	2.54878	-9.07319
240.95	-1.29746	-0.28537	0.26659	0.787	0.24266	0.34314	-0.55059	0.33425			240.75	-1.43784	-2.71381	-1.13124	0.81347	-0.10778	-0.78079	1.64433	2.83176			254.6	1.21938	1.8752	1.44081	1.8711	0.00464	2.73188	-2.48139
241	-1.75522	-0.89572	-0.64894	0.72597	-0.7339	-0.63342	-1.67974	-0.30662			240.8	-4.45908	-1.8288	-1.71107	0.08104	-0.16881	-1.26907	0.85087	1.55002			254.8	1.92129	1.3564	0.73891	2.08473	0.09619	2.5793	-2.38984
241.05	-0.59556	-0.07175	-0.28273	0.93959	1.21923	-0.23669	-0.33696	-0.36765			240.85	-3.87924	-1.06586	-1.80263	0.1726	-1.75572	-0.04837	-0.21725	-1.10501			255	0.94472	1.78365	0.61684	1.93214	1.07275	3.52534	-6.38764
241.1	-0.47349	-0.95676	-0.55738	0.63442	1.12767	0.22107	-0.45903	1.06667			240.9	-2.13974	-1.15741	0.42516	0.20311	-1.93883	1.20285	-0.00362	-0.55569			255.2	1.55508	2.21089	0.92201	1.53541	0.30981	3.18965	-1.99311
241.15	-0.62607	-1.41452	-0.22169	1.8246	0.88353	-0.63342	0.60908	-0.24558			240.95	-2.81113	-3.41571	-0.61244	-0.3462	-3.03746	0.77561	1.82743	1.21433			255.4	2.31802	1.90572	2.32582	1.93214	1.25586	2.12153	-2.6645
241.2	-0.77866	-0.92624	0.20556	1.24477	-0.7339	-0.38928	0.51753	0.4258			241	-3.36045	-1.95087	-0.76503	1.11864	-3.76988	-0.23147	3.04813	1.3364			255.6	1.89077	2.42452	1.10512	2.17628	0.79809	3.12861	-4.64814
241.25	-1.38901	-0.56003	-0.49635	1.21425	-0.18458	0.40418	0.48701	0.36477			241.05	-0.70542	-0.18085	0.36412	1.48485	-3.15953	-0.93338	0.57621	1.15329			255.8	1.55508	1.60054	2.05117	1.32179	0.67602	2.51826	-7.45576
241.3	-2.21299	-0.01071	0.69384	0.787	0.42577	-0.45031	0.6396	-0.09299			241.1	-1.92612	0.00225	0.27257	2.15624	-3.2816	-0.01785	-0.43087	1.76364			256	1.37197	1.72261	-0.20714	2.63404	0.30981	2.2436	-11.0263
241.35	-1.93833	-0.56003	0.69384	0.63442	0.94457	0.03797	0.70063	-0.73386			241.15	-1.74301	-2.04242	-0.45985	3.1328	-2.94591	0.47043	1.36967	1.8552			256.2	1.46352	0.86812	-0.02403	1.99317	1.07275	2.30464	-5.50263
241.4	-2.36558	-0.04123	0.08349	0.2682	1.03612	0.70935	-0.5811	-1.13059			241.2	0.69839	-1.03534	0.02843	2.18675	-2.36608	1.14182	0.82035	-0.15896			256.4	1.55508	1.05123	0.12856	2.69508	0.95068	2.70137	-3.3664
241.45	-1.69419	-0.71261	0.114	-0.09801	-0.7339	-1.24377	0.02925	-1.00852			241.25	0.85098	-0.18085	0.05894	1.14916	-3.12901	1.26389	1.30863	-0.22			256.6	1.64663	0.41036	0.67787	2.42042	0.70654	1.96894	-5.31953
241.5	-1.14487	-0.62106	-0.13014	0.72597	-0.42872	-0.72497	0.45649	1.03616			241.3	-0.64438	-1.09638	-1.13124	1.51537	-1.72521	2.54563	-0.18673	0.35983			256.8	1.64663	0.1357	1.62392	2.02369	1.22534	2.09102	-2.29829
241.55	-0.96177	0.1724	-0.52687	1.03114	0.15111	-0.45031	-0.94731	0.66994			241.35	-2.50595	-2.89692	-1.77211	2.03417	-0.50451	2.36252	-0.00362	-0.03689			257	2.01284	0.16622	-0.20714	2.42042	0.73706	2.12153	-4.25141
241.6	-0.8397	0.1724	-0.55738	0.48183	-0.76442	-0.38928	-0.52007	0.57839			241.4	-3.452	-2.68329	-1.19228	2.33934	0.47206	0.80613	-0.00362	-1.19656			257.2	1.03628	-0.50517	0.22011	1.96266	1.56103	1.48066	-2.38984
241.65	-1.48057	-0.43796	0.51073	1.91615	0.09008	0.12952	0.88374	0.27322			241.45	-2.50595	-2.80536	-1.07021	1.66796	-0.87072	0.43991	-1.10226	-0.18948			257.4	1.15835	0.86812	-0.08507	0.86402	0.73706	2.30464	-3.94624
241.7	-2.0604	0.14188	0.17504	2.03822	-1.19166	0.40418	0.05977	-0.70335			241.5	-1.59043	-3.72089	-2.07729	1.60692	-1.17589	0.98923	0.02689	-0.15896			257.6	1.31094	1.05123	-0.02403	1.96266	0.88965	1.57222	-2.17622
241.75	-1.45005	0.56912	-0.95411	1.58046	-0.7339	0.4347	-0.18438	0.4258			241.55	-1.62094	-2.13398	-1.34486	1.21019	-1.96935	0.9282	1.40018	-0.55569			257.8	1.49404	0.37984	-0.05455	2.93922	1.43896	1.17549	-3.7021
241.8	-2.24351	-0.10226	-0.55738	-0.12852	-0.42872	0.4347	0.85322	-0.36765			241.6	-1.49887	-1.58466	-1.28383	0.99657	-1.66417	0.43991	1.88847	1.12277			258	1.31094	0.10518	0.76943	1.96266	1.95776	1.60273	-2.93916
241.85	-1.38901	-1.01779	-1.19825	-0.67784	-0.06251	0.64832	0.05977	-0.70335			241.65	-2.62802	-3.75141	-1.07021	1.24071	-4.41075	1.56907	1.09501	-0.64725			258.2	0.70058	0.6545	-0.02403	1.71852	1.89673	2.02998	-2.81709
241.9	-1.60264	-0.92624	-0.5879	0.35976	-0.36769	-0.35876	0.45649	0.05959			241.7	0.27114	-3.08002	-1.74159	0.29467	-3.70885	2.60666	2.16312	-1.37967			258.4	0.42593	1.1733	-0.05455	0.58937	2.07983	1.84687	-5.59419
241.95	-2.18247	0.96585	-0.22169	-0.22008	-1.19166	-0.99963	-1.00835	0.45632			241.75	-1.83457	-1.98139	-1.55849	-0.59034	-1.75572	1.93528	1.7664	-0.55569			258.6	1.18886	1.47847	-0.02403	0.61988	1.59155	1.81636	-2.57295
242	-2.0604	0.32498	-1.16773	0.32924	0.05956	-0.4198	-1.13042	-1.06956			241.8	-2.53647	-1.27948	-0.94814	0.53881	-1.29796	1.26389	0.54569	0.45139			258.8	1.40249	1.29537	-0.45128	1.01661	1.22534	2.64033	-0.61982
242.05	-1.63315	0.38602	-0.98463	0.39027	-0.24562	0.67884	-0.03179	-0.978			241.85	-2.35336	-0.51654	-1.22279	0.78295	-1.72521	0.13474	-0.8276	0.23776			259	1.55508	0.80708	-0.17662	1.26075	1.80517	1.78584	-3.21382
242.1	-0.87021	0.47757	0.66332	-0.58629	-0.18458	0.83142	-0.9168	-0.03196			241.9	-1.80405	1.31451	-0.94814	0.29467	-1.29796	0.71457	-0.8276	-0.83035			259.2	0.15127	0.56294	-0.1461	1.93214	2.32397	1.78584	-6.96748
242.15	-0.93125	-1.17038	0.29711	0.66493	-0.64235	0.25159	-0.24541	-0.48972			241.95	-2.84165	-0.94379	-2.29091	2.30882	-0.68761	0.71457	-0.3088	-1.07449			259.4	0.48696	0.99019	-0.45128	2.05421	1.25586	2.36567	-7.82197
242.2	-1.29746	0.29447	0.87694	0.57338	-0.36769	-0.29773	-0.03179	0.12063			242	-1.52939	-1.67621	-1.83315	1.51537	-0.80968	-0.32302	-0.88863	-0.49466			259.6	0.48696	0.6545	0.09804	1.77955	0.58447	1.51118	-10.2329
242.25	-1.93833	1.54569	0.32763	-0.34215	-0.00148	-0.57238	0.15132	1.67702			242.05	-0.33921	-1.40155	-1.98573	2.18675	-0.53502	0.31784	-1.74313	0.08518			259.8	0.60903	0.62398	-0.17662	1.07765	0.92016	1.23652	-6.54023
242.3	-0.90073	1.14896	-0.52687	-1.22716	0.21215	0.80091	-0.30645	0.02908			242.1	-1.86508	-0.76068	-1.86366	3.25487	-1.26744	1.66062	0.63725	1.39743			260	1.03628	0.10518	-0.02403	1.59645	1.95776	0.74824	-6.72334
242.35	-1.87729	-0.40744	0.38866	-0.25059	-1.16114	-0.05359	-1.58818	-0.91697			242.15	-3.32993	2.10797	-1.07021	2.58348	-0.80968	-0.13992	-0.27828	2.09934			260.2	0.24282	1.23433	-0.20714	2.17628	2.32397	1.78584	-2.63398
242.4	-1.57212	0.44705	-0.03858	-0.12852	-0.30665	-0.05359	0.57856	1.03616			242.2	-3.54355	2.13848	-0.67348	1.36278	0.22792	-1.08596	-2.71969	2.37399			260.4	-1.80186	1.26485	0.18959	2.54249	1.77466	0.74824	-2.90864
242.45	-1.81626	1.63724	-0.95411	0.57338	-0.76442	-0.45031	0.05977	-0.06248			242.25	-3.6351	0.46002	-2.32143	1.42381	-0.16881	0.01267	-1.0107	1.3364			260.6	-0.97788	0.44087	0.58632	2.51197	1.6831	1.17549	-12.7048
242.5	-3.25059	-0.3464	0.81591	0.2682	0.15111	-0.05359	0.48701	0.02908			242.3	-2.29233	0.79571	-0.39882	1.88158	-1.17589	0.01267	0.30155	0.08518			260.8	-1.49668	0.3188	0.3727	1.26075	2.07983	1.32808	-6.72334
242.55	-0.99228	-1.13986	0.4497	1.06166	-0.36769	1.07556	0.60908	-0.21506			242.35	-2.75009	1.31451	-0.76503	2.18675	-0.71813	-0.87234	0.24052	0.32932			261	-0.61167	0.3188	0.58632	1.93214	1.16431	2.27412	-3.51899
242.6	-1.63315	-1.29245	0.51073	0.69545	0.66991	-0.0841	-0.30645	-0.12351			242.4	-3.32993	0.46002	-2.01625	2.94969	-0.87072	-2.00149	-0.06466	1.42795			261.2	-0.67271	1.26485	0.67787	2.45094	2.75122	2.2436	-4.73969
242.65	-2.64023	0.63016	0.26659	-0.28111	-0.70338	1.10608	0.33442	-0.64231			242.45	-4.36753	0.4295	-1.25331	3.19383	1.54017	-1.57425	0.85087	0.02414			261.4	-0.94737	0.6545	0.3727	1.50489	1.83569	1.84687	-2.35932
242.7	-2.02988	0.93533	-1.04566	-0.22008	-0.18458	0.98401	0.73115	-1.25266			242.5	-4.09287	2.169	-1.80263	2.614	-0.01622	-1.3301	1.30863	0.93967			261.6	-1.58823	0.71553	1.10512	1.99317	2.0188	1.0229	-2.48139
242.75	-0.68711	1.20999	-0.28273	0.42079	-0.48976	-1.33532	-0.06231	-0.76438			242.55	-2.84165	1.00933	-1.19228	1.88158	0.59413	-1.94046	-1.59054	0.72605			261.8	-1.25254	1.50899	1.10512	1.44386	2.2019	1.17549	-2.26777
242.8	-1.75522	1.27103	-1.44239	-1.01353	-0.24562	-1.42688	-1.49663	0.18166			242.6	-3.54355	2.07745	-0.09364	2.21727	-0.29088	-0.78079	-1.65157	1.8552			262	-1.03892	1.69209	-0.29869	2.02369	1.53052	1.14497	-1.77949
242.85	-1.29746	0.32498	-0.31324	-1.77647	1.0056	-0.26721	-0.55059	1.21926			242.65	-3.20786	3.38971	0.42516	1.94261	0.10585	-0.38406	-1.28536	1.58054			262.2	-1.61875	1.32588	-0.02403	0.92506	1.83569	0.99238	-0.49775
242.9	-1.48057	-0.43796	0.32763	-0.61681	0.24266	-0.35876	-0.09282	-0.18455			242.7	-1.83457	2.07745	-1.68056	1.79003	1.44862	0.34836	-1.59054	-0.95242			262.4	-1.0084	2.27193	0.83046	2.3899	2.11035	1.81636	0.02105
242.95	-1.05332	-0.04123	0.41918	0.48183	-0.48976	0.31263	0.48701	-0.55076			242.75	-1.65146	1.28399	-0.15468	1.21019	0.1974	-0.26199	-1.77364	-1.83743			262.6	-1.80186	1.57002	0.25063	2.57301	1.40845	2.02998	-0.68086
243	-1.08384	-0.56003	0.54125	0.66493	-0.42872	-0.57238	-0.27593	0.27322			242.8	-0.09507	-0.05878	-0.3683	1.97313	-0.8402	-0.29251	-1.28536	-1.83743			262.8	-1.46616	1.50899	1.10512	1.8711	1.25586	1.84687	-0.89448
243.05	-1.08384	-0.46847	1.02953	0.2682	-0.88649	-1.33532	0.1208	-1.19163			242.85	0.75943	0.30743	-1.71107	0.20311	0.1974	-0.13992	-1.31588	-1.01346			263	-0.91685	1.72261	1.80702	1.53541	1.04224	1.69429	-1.19966
243.1	-0.74814	0.01981	0.90746	-0.31163	-0.61183	-0.26721	-0.15386	-0.36765			242.9	1.27822	2.53521	-0.58192	1.66796	1.60121	-0.59768	-1.04122	-2.23416			263.2	-0.4896	1.05123	1.25771	1.13868	0.9812	2.27412	-6.41816
243.15	-1.20591	0.3555	-0.0691	-1.28819	0.36473	-0.23669	-0.06231	0.82253			242.95	0.63736	1.4671	1.3712	3.10228	1.44862	-0.13992	0.60673	-1.80691			263.4	-0.52012	1.20381	2.02065	1.38282	1.77466	1.5417	-11.362
243.2	-1.69419	-0.19382	-0.34376	-0.67784	-0.00148	0.52625	0.73115	0.45632			243	-1.25473	1.25348	-0.49037	1.11864	0.92982	-0.56717	0.54569	-0.70828			263.6	-0.4896	1.23433	1.65444	0.86402	2.29346	2.42671	-10.2939
243.25	-0.77866	-0.56003	-0.25221	0.2682	-0.06251	-0.99963	-0.30645	-1.10007			243.05	-1.28525	0.9483	0.69981	1.72899	0.22792	-0.4451	0.05741	-0.95242			263.8	-0.58115	1.20381	1.47133	1.65748	1.37793	1.51118	-6.1435
243.3	-0.35142	-0.1633	-0.00807	1.00063	0.24266	0.6178	0.36494	0.02908			243.1	0.05752	2.35211	0.05894	2.49193	-0.26036	-1.6658	-0.09518	-0.89139			264	-0.18443	0.89864	2.05117	1.77955	2.0188	1.17549	-8.00508
243.35	-2.02988	-0.3464	-1.13722	0.23769	0.60888	0.83142	1.00581	-0.45921			243.15	-0.27817	2.6878	-0.09364	2.15624	-0.10778	-1.17752	-2.17037	-1.2576			264.2	-0.97788	1.57002	2.53945	1.59645	1.10327	1.81636	-5.86884
243.4	0.16738	0.01981	-1.6255	0.54286	0.54784	-0.48083	0.42598	0.33425			243.2	-1.46836	3.93902	-0.27675	0.56932	0.50257	-0.84182	-1.31588	-1.34915			264.4	-0.27598	1.14278	1.53237	1.90162	1.71362	1.63325	-6.998
243.45	0.1979	-0.25485	-0.92359	-0.52525	-0.64235	-0.23669	0.24287	-0.58128			243.25	-2.65854	3.78643	-1.13124	0.93554	-0.22985	-2.39822	-1.56002	-1.31863			264.6	-0.8253	1.57002	1.25771	1.65748	2.26294	1.81636	-6.05195
243.5	-0.56504	0.59964	-0.43531	-0.40318	-0.12355	-1.21325	0.24287	0.21218			243.3	-2.17026	3.7254	-1.31435	1.05761	1.02137	-0.38406	-1.43795	-1.4407			264.8	-0.76426	1.53951	1.50185	1.90162	1.28638	2.42671	-5.68574
243.55	-0.25986	0.75223	0.41918	-1.19664	-0.2151	-0.4198	0.18184	-0.70335			243.35	-1.25473	5.03765	-2.01625	2.18675	0.34999	-0.71975	-1.8652	-1.31863			265	-0.3065	1.53951	1.99013	1.93214	1.43896	2.82344	-4.58711
243.6	-0.19883	0.72171	1.79247	-0.52525	-0.27613	0.12952	0.21235	-0.45921			243.4	-1.43784	2.87091	-1.71107	0.29467	-0.38243	-1.20803	-0.09518	0.08518			265.2	-0.09287	1.99727	2.05117	2.60353	1.19482	1.90791	-2.17622
243.65	-0.3209	0.81326	-0.22169	-0.18956	0.57836	0.4347	-0.06231	-0.03196			243.45	-1.01059	3.26764	-2.4435	0.63036	0.96034	-1.17752	1.4307	0.8176			265.4	-0.58115	1.57002	0.83046	1.32179	1.77466	2.18257	0.14312
243.7	-1.60264	0.93533	-0.98463	0.42079	0.66991	0.00745	-0.52007	0.48684			243.5	-0.43076	3.54229	-3.05385	-0.04103	0.8993	-1.02493	-0.52242	1.03122			265.6	-0.94737	1.53951	2.53945	1.04713	1.46948	3.37275	-2.32881
243.75	-1.08384	1.66776	-0.4048	0.11562	0.33422	0.49573	-1.40508	0.66994			243.55	-1.16318	2.71832	-3.23695	-0.52931	-0.77916	-1.90994	-1.8652	0.20725			265.8	-0.3065	1.23433	2.02065	1.84059	1.71362	2.5793	-1.50483
243.8	-0.62607	-0.04123	0.41918	0.17665	0.63939	0.19055	0.09028	1.24978			243.6	-2.35336	0.55157	-2.38246	-1.35328	-0.96227	-0.75027	-0.33932	-0.64725			266	-0.15391	2.21089	2.14272	2.08473	1.98828	2.54878	-3.27485
243.85	0.50308	-0.56003	-0.4048	0.23769	-0.70338	0.31263	-0.09282	0.05959			243.65	-2.47544	0.33795	-0.33778	-0.22413	-0.99279	1.56907	0.08793	-1.31863			266.2	-0.33701	2.30245	2.05117	1.44386	2.04932	2.64033	-1.56587
243.9	-0.25986	0.01981	0.08349	0.17665	-1.28321	0.98401	-0.24541	-0.03196			243.7	-0.40024	1.03985	-0.64296	0.29467	-0.93175	-0.53665	-0.55294	-0.67776			266.4	0.67007	2.02779	1.50185	1.50489	1.6831	2.70137	-2.48139
243.95	-0.77866	1.3931	0.4497	-0.15904	-0.67286	-0.69445	-1.0999	-0.03196			243.75	0.91201	2.10797	-1.46693	0.11156	-1.17589	-1.45218	0.24052	-1.37967			266.6	-0.24546	1.38692	1.50185	1.07765	1.86621	1.78584	-3.33589
244	-0.8397	0.32498	-0.09962	-1.53233	0.12059	-0.72497	-1.00835	-0.15403			243.8	-0.09507	1.10089	-2.59608	0.14208	-1.72521	-0.68924	-0.27828	-0.4031			266.8	-0.67271	1.11226	1.19667	1.29127	1.19482	2.27412	-3.00019
244.05	-0.80918	0.59964	-0.37428	-0.70836	-0.2151	-0.11462	-0.42852	0.12063			243.85	1.21719	0.27691	-1.9247	0.84398	-0.3214	-1.23855	-0.64449	-0.7388			267	-0.09287	1.72261	1.31874	0.6504	1.74414	2.33516	-4.55659
244.1	1.2355	-0.59054	-0.34376	-0.18956	-1.40528	-0.05359	0.05977	-1.89353			243.9	2.04116	1.83331	-2.6266	1.48485	-0.04674	-1.08596	-0.06466	-0.15896			267.2	0.85317	1.50899	2.23427	1.10817	2.47656	1.81636	-6.20454
244.15	-1.3585	-0.22433	-0.00807	-0.83043	0.12059	1.25867	0.33442	-1.52732			243.95	-0.12558	1.95538	-1.34486	1.36278	0.10585	-1.39114	-0.12569	0.66501			267.4	0.15127	1.38692	2.1122	1.65748	1.92724	2.21309	-8.09663
244.2	-1.90781	0.63016	-0.49635	-0.98302	-0.18458	0.73987	0.94477	0.30373			244	-0.36972	2.99298	-3.08437	-0.98707	1.05189	-1.8489	1.18656	1.70261			267.6	0.33437	2.08882	1.71547	1.19972	1.31689	2.12153	-6.6623
244.25	-0.504	0.69119	0.02245	-1.77647	-0.12355	0.80091	1.70771	0.66994			244.05	-0.49179	2.26056	-1.37538	1.11864	2.42518	-3.06961	0.05741	-0.28103			267.8	-0.24546	1.41744	0.09804	1.81007	1.71362	3.12861	-6.998
244.3	-0.41245	-0.31589	1.02953	-0.15904	0.45629	1.19763	0.97529	0.48684			244.1	-0.94956	0.00225	-1.65004	1.72899	0.31947	-2.03201	0.14896	-0.64725			268	0.88369	1.26485	0.70839	2.35939	1.6831	3.18965	-6.08247
244.35	-1.81626	1.11844	0.66332	0.35976	0.45629	-0.54187	-0.33696	0.85305			244.15	-2.96372	1.22296	-3.26747	1.27123	-0.22985	-2.00149	1.58329	-0.43362			268.2	0.7311	0.28829	1.74599	2.05421	1.77466	3.06758	-3.85469
244.4	-0.74814	1.14896	-0.13014	-1.59337	0.54784	0.98401	-1.77129	-0.06248			244.2	-1.7125	3.11505	-2.53505	0.50829	0.41102	-1.05545	0.69828	-0.00638			268.4	-0.39805	1.38692	0.5558	1.65748	1.46948	2.60981	-5.77729
244.45	-0.25986	1.02689	0.75487	-0.73888	-0.06251	0.6178	-1.06939	-0.33714			244.25	-0.33921	1.83331	-2.74867	-0.40724	0.47206	-1.05545	-0.52242	0.78708			268.6	-0.15391	1.38692	0.98305	1.01661	1.77466	2.73188	-4.49555
244.5	-0.99228	0.01981	1.42626	-1.22716	-1.28321	0.22107	-0.398	-0.978			244.3	-1.13266	0.76519	-2.22987	-1.87208	0.34999	-0.65872	1.58329	0.39035			268.8	-0.06236	1.53951	1.37978	0.77247	1.59155	2.12153	-2.05415
244.55	-0.13779	-0.07175	2.03661	-0.46422	0.09008	0.77039	1.06685	-0.06248			244.35	-1.3768	1.07037	-1.52797	-0.37672	-0.68761	-2.21511	1.09501	0.26828			269	0.51748	0.34932	0.58632	0.4673	1.01172	2.2436	-3.67158
244.6	-0.16831	0.50809	0.54125	-1.31871	0.18163	1.22815	1.76875	-0.45921			244.4	-2.07871	0.76519	-1.31435	-1.62794	-1.38951	-1.94046	1.18656	0.8176			269.2	-0.24546	0.77657	1.13564	0.37574	2.17139	1.23652	-9.59199
244.65	-1.69419	0.59964	-0.64894	-1.56285	0.33422	0.28211	1.6772	-0.73386			244.45	-1.04111	-1.15741	-0.61244	-1.84156	-0.47399	-2.03201	1.09501	1.39743			269.4	-0.09287	-0.10844	1.19667	1.32179	1.86621	2.79292	-10.8127
244.7	0.25894	0.53861	-1.25929	-0.18956	0.27318	-0.66394	0.1208	-0.94749			244.5	-1.22422	0.55157	-1.31435	-2.32985	-0.35192	-2.91702	0.9119	0.32932			269.6	-0.15391	0.89864	1.95961	0.43678	1.71362	2.15205	-5.25849
244.75	1.05239	0.11136	-1.35084	0.63442	0.70043	0.16004	0.09028	0.15115			244.55	-0.46128	1.77227	-0.73451	-0.865	-0.50451	-2.39822	0.63725	0.57346			269.8	-1.13047	1.23433	2.1122	1.07765	1.28638	2.09102	-8.27973
244.8	0.41152	0.93533	-1.74757	-0.55577	-0.55079	1.1366	0.76167	0.85305			244.6	-0.52231	1.03985	0.11998	0.11156	-0.41295	-1.57425	1.15604	1.8552			270	-0.27598	2.24141	1.68495	1.19972	1.43896	2.60981	-11.5756
244.85	0.22842	0.81326	-0.64894	0.72597	-0.52027	1.53333	-1.0999	-0.52024			244.65	-1.62094	0.18536	-1.49745	0.05053	-1.14537	-2.12356	0.82035	2.46555			270.2	0.33437	1.47847	1.56288	1.53541	1.74414	3.18965	-11.6367
244.9	-0.99228	-0.6821	-0.34376	-0.15904	-0.30665	0.22107	-0.21489	-0.58128			244.7	-1.55991	1.4671	-2.41298	0.66088	-1.96935	-2.24563	1.64433	1.88571			270.4	0.88369	1.60054	0.83046	1.04713	2.35449	1.51118	-9.04267
244.95	-0.19883	-0.04123	-1.13722	-2.02061	0.27318	-0.0841	0.76167	1.2803			244.75	-1.74301	-0.24189	-1.9247	0.29467	0.25843	-1.48269	0.57621	2.16037			270.6	-0.55064	1.96675	0.8915	0.31471	1.25586	1.57222	-10.4465
245	0.28945	-0.59054	-0.0691	-1.83751	-0.09303	-0.29773	-1.49663	2.53152			244.8	-2.17026	0.58209	-0.67348	0.84398	0.44154	-1.29959	1.30863	3.259			270.8	-0.03184	1.38692	1.04409	0.31471	1.16431	2.48774	-15.4819
245.05	-0.56504	-0.71261	-0.13014	-0.67784	1.06664	-0.87756	0.18184	1.58547			244.85	-1.52939	1.61969	-0.97865	3.71263	0.50257	-1.75735	0.54569	3.41159			271	0.91421	2.05831	0.64736	0.07057	0.61499	2.94551	-14.9631
245.1	0.25894	-0.46847	-1.16773	-0.06749	-0.15406	-0.54187	-0.76421	-0.48972			244.9	-2.47544	1.95538	-2.07729	1.60692	-1.42003	-2.8865	1.06449	3.38107			271.2	1.46352	2.18038	1.68495	0.25367	0.37085	2.91499	-17.6181
245.15	1.81533	-0.01071	0.02245	-1.68492	-0.24562	0.06848	-0.398	-0.82542			244.95	-2.04819	2.07745	-0.61244	1.21019	-1.93883	-3.80203	-2.01778	2.43503			271.4	0.67007	1.41744	2.32582	0.98609	0.49292	3.73896	-14.902
245.2	0.41152	0.3555	-0.0691	-1.56285	-0.61183	-1.09118	1.92134	0.85305			245	-3.26889	1.00933	2.0731	1.69847	-1.0233	-1.87942	-1.89571	1.58054			271.6	0.91421	1.96675	0.18959	0.34523	0.34033	2.88447	-15.8481
245.25	0.35049	1.45413	-1.01515	0.29872	-0.00148	0.12952	-0.398	-0.82542			245.05	-3.42148	0.52105	-0.1852	1.88158	0.07533	-0.47561	-1.65157	1.30588			271.8	0.27334	0.99019	1.47133	1.62696	1.43896	2.54878	-16.7026
245.3	0.16738	0.47757	0.02245	-0.12852	0.02904	0.22107	-0.85576	-0.15403			245.1	-2.71958	0.15484	-0.79555	1.66796	-1.63365	-1.90994	-1.0107	0.26828			272	1.31094	1.60054	1.13564	0.4673	0.92016	1.93843	-18.381
245.35	-0.41245	-0.89572	0.90746	0.02406	-1.92408	-0.11462	-0.09282	0.39529			245.15	-1.49887	1.40606	-0.03261	2.18675	-1.48107	-2.52029	-1.68209	0.14621			272.2	1.73818	0.3188	1.19667	1.35231	0.40137	2.70137	-10.477
245.4	-0.01572	-0.52951	0.35814	-0.46422	0.12059	0.98401	0.33442	-0.58128			245.2	-0.58335	1.52813	0.48619	3.56005	-1.66417	-3.10012	0.21	-0.86087			272.4	0.27334	-0.68828	1.19667	1.04713	0.61499	2.88447	-8.49336
245.45	0.13687	0.14188	0.51073	-2.20372	-0.12355	-0.48083	-0.06231	-1.46629			245.25	-3.36045	1.80279	1.27965	2.614	-1.26744	-2.61184	-0.12569	-1.37967			272.6	0.2123	-0.74931	1.56288	0.28419	0.92016	2.64033	-9.62251
245.5	-0.13779	-0.19382	-0.4048	-2.11217	0.12059	0.31263	-0.45903	-0.73386			245.3	-3.75717	0.97882	1.61534	1.60692	-2.67125	-2.15408	-0.52242	-0.76932			272.8	-0.42857	0.07466	1.92909	1.71852	1.10327	3.34224	-11.7282
245.55	1.54067	-0.89572	1.12108	-1.59337	0.18163	-0.35876	-0.21489	0.02908			245.35	-3.57407	-0.63861	1.12706	2.27831	-3.6173	-2.79495	0.63725	0.69553			273	-0.03184	-0.10844	1.65444	1.07765	1.83569	3.43379	-5.10591
245.6	0.47256	-0.71261	-0.34376	-1.44078	-1.06959	-0.29773	-1.22197	-0.70335			245.4	-3.51303	-0.2724	0.94395	2.21727	-3.58678	-2.52029	0.82035	2.22141			273.2	-0.06236	-0.07793	1.37978	1.44386	1.53052	3.25068	-10.6906
245.65	-0.29038	-0.43796	-1.68653	-2.29527	0.15111	0.16004	0.24287	-1.71043			245.45	-3.90976	-0.39447	2.16466	2.98021	-3.2816	-1.23855	0.14896	1.55002			273.4	0.12075	0.19673	1.31874	1.77955	0.40137	3.2812	-9.50044
245.7	0.53359	-1.384	0.23607	-1.07457	0.21215	0.58728	1.1584	-0.15403			245.5	-3.48252	-0.0893	1.3712	4.29247	-2.18297	-0.99441	-0.98019	1.55002			273.6	-0.3065	-0.16948	0.40322	1.29127	0.34033	2.42671	-4.64814
245.75	0.93032	0.44705	1.48729	0.11562	-0.36769	-1.03015	-0.06231	0.18166			245.55	-3.14682	0.15484	1.40172	1.60692	-2.42711	-1.17752	-1.28536	1.91623			273.8	0.15127	0.01363	1.01357	1.71852	0.67602	2.12153	-7.6999
245.8	0.22842	-0.31589	0.38866	1.21425	-0.18458	-0.02307	0.15132	0.12063			245.6	-3.17734	1.74176	0.02843	3.77367	-1.96935	-0.23147	-1.0107	0.69553			274	0.39541	0.95967	0.46425	1.1692	1.10327	2.51826	-9.68354
245.85	0.25894	-0.28537	0.41918	-2.23424	-0.12355	0.37366	0.48701	-0.82542			245.65	-3.05527	1.37555	-0.45985	3.28539	-1.99986	-0.71975	0.05741	0.72605			274.2	0.79214	0.1357	0.28115	1.01661	1.31689	2.27412	-9.01216
245.9	1.9374	-0.19382	-0.4048	-0.55577	1.15819	0.00745	0.51753	-0.12351			245.7	-2.78061	0.82623	0.24205	2.33934	-2.51866	0.37888	0.30155	0.75656			274.4	1.46352	0.1357	0.92201	0.92506	1.25586	1.78584	-5.65522
245.95	1.84585	-0.46847	-0.77101	0.6039	0.73095	-0.35876	-0.09282	0.48684			245.75	-2.07871	0.64312	-0.06313	2.82762	-1.08434	-1.02493	0.21	0.90915			274.6	0.42593	0.25777	0.92201	0.80299	0.76758	1.84687	-6.38764
246	0.1979	0.53861	0.41918	0.11562	-0.76442	0.40418	0.18184	-0.67283			245.8	-1.8956	-0.30292	0.24205	3.62108	-1.93883	-1.11648	-0.46139	1.3364			274.8	0.63955	0.92915	1.47133	1.07765	1.25586	2.12153	-6.75385
246.05	-0.74814	0.20291	-0.25221	0.54286	-0.06251	-0.38928	-0.55059	0.91409			245.85	-2.35336	0.36847	-1.19228	3.68212	-1.20641	-0.53665	-0.46139	1.03122			275	0.51748	1.53951	1.25771	2.05421	1.43896	2.36567	-5.92988
246.1	-0.10728	-0.71261	-0.00807	-0.09801	-0.03199	0.06848	0.42598	-0.06248			245.9	-3.05527	-0.21137	-0.85658	2.0952	0.10585	0.53147	-2.59762	0.14621			275.2	0.48696	1.53951	1.56288	1.77955	1.16431	1.93843	-5.41108
246.15	0.16738	-1.01779	-0.46583	-1.4713	-0.88649	0.64832	0.73115	-0.73386			245.95	-3.42148	-0.51654	-0.39882	1.82054	-0.38243	-0.38406	-0.79708	-1.83743			275.4	0.60903	0.6545	0.98305	1.99317	1.86621	2.09102	-6.02143
246.2	-0.25986	1.0574	1.30419	-2.05113	-0.52027	-0.87756	0.6396	0.88357			246	-1.74301	0.30743	-0.27675	1.66796	-1.5421	-1.54373	-0.00362	-0.4031			275.6	1.12783	1.08174	1.83754	2.11525	2.35449	2.21309	-5.41108
246.25	0.99136	0.69119	0.51073	-1.01353	-0.00148	0.58728	-0.00127	-0.2761			246.05	-1.52939	1.34503	-0.00209	2.12572	-3.2816	-1.3301	-1.65157	-0.55569			275.8	1.09731	0.3188	0.00649	1.07765	1.04224	2.73188	-3.48847
246.3	-0.41245	0.01981	0.93798	-0.98302	0.63939	0.6178	-1.22197	-1.10007			246.1	-3.42148	2.93194	0.27257	3.1328	-3.12901	-0.75027	-1.40743	-1.10501			276	0.36489	0.37984	0.58632	0.83351	0.73706	3.34224	-3.61054
246.35	0.25894	-1.07883	-0.55738	-0.89146	0.3037	-0.0841	-1.46611	1.00564			246.15	-3.1163	3.42022	-1.10072	3.22435	-3.31212	-0.56717	-0.00362	-0.12845			276.2	0.70058	0.6545	0.67787	0.89454	0.09619	2.82344	-9.22578
246.4	1.05239	-0.8652	-0.89308	-0.58629	0.63939	0.73987	-0.398	0.02908			246.2	-1.28525	3.17608	-1.71107	2.76659	-2.73229	-0.32302	-0.67501	1.03122			276.4	0.30386	0.44087	1.95961	0.92506	1.19482	2.48774	-7.88301
246.45	-0.22935	-0.22433	-0.83204	-0.73888	-0.94752	0.70935	1.49409	-0.76438			246.25	-0.76645	3.60333	-0.24623	1.94261	-1.75572	0.53147	-0.88863	0.90915			276.6	0.67007	1.66158	1.50185	1.56593	0.92016	2.36567	-2.60346
246.5	-1.08384	0.63016	0.41918	-0.76939	-0.58131	-0.54187	-0.24541	0.45632			246.3	-1.3768	3.87799	1.58482	2.614	-2.88487	-1.45218	-1.19381	1.3364			276.8	0.67007	0.8376	1.86806	0.98609	1.46948	2.12153	-6.57075
246.55	1.20498	-0.1633	-0.61842	-0.79991	0.88353	-0.72497	0.45649	-0.03196			246.35	-1.59043	3.45074	1.55431	2.94969	-1.72521	-0.68924	-0.03414	1.27536			277	0.12075	1.84468	1.37978	1.01661	1.25586	2.54878	-7.15058
246.6	0.68618	-0.22433	-1.19825	-0.12852	-1.03907	-0.63342	0.18184	-0.30662			246.4	-1.86508	2.80987	-1.28383	4.07884	-0.87072	-0.38406	-0.88863	0.75656			277.2	0.27334	1.26485	0.34218	0.43678	1.07275	2.42671	-3.33589
246.65	-1.17539	-1.04831	-1.13722	-1.28819	0.54784	0.12952	-0.42852	-0.30662			246.45	-0.21714	2.35211	0.79137	2.0952	-2.97643	1.08078	-1.49899	-0.15896			277.4	0.67007	0.47139	0.86098	1.41334	1.5	1.99946	-3.58003
246.7	-0.41245	-1.44504	-0.5879	-0.18956	1.24974	0.80091	-0.12334	-0.52024			246.5	-1.3768	2.26056	3.04967	1.36278	-3.6173	-0.20095	-1.25484	-0.03689			277.6	1.12783	1.32588	1.28823	0.52833	0.73706	2.5793	-4.2209
246.75	1.02188	-0.13278	0.14452	-0.86095	0.05956	0.92298	-0.33696	0.63943			246.55	-1.7125	3.11505	0.39464	1.45433	-2.39659	-0.56717	-1.74313	2.06882			277.8	0.79214	0.01363	1.68495	1.53541	1.31689	2.45723	-7.30317
246.8	-0.01572	0.90482	-0.46583	-0.89146	-1.4358	-1.09118	-0.67266	0.7615			246.6	-0.98008	1.74176	0.1505	2.24779	-1.51158	-0.13992	0.11845	2.5571			278	0.79214	0.37984	1.34926	0.98609	1.28638	2.09102	-5.31953
246.85	-0.35142	0.41654	-0.52687	-0.64732	1.15819	0.12952	-1.28301	0.4258			246.65	-0.55283	2.13848	0.76085	1.51537	-1.38951	-0.68924	0.14896	1.61106			278.2	0.36489	1.20381	1.19667	0.00953	1.59155	3.0981	-1.29121
246.9	-0.56504	0.78275	-0.64894	-0.67784	0.02904	1.01453	-1.19146	-0.2761			246.7	-2.13974	2.01641	-0.00209	-0.04103	-1.93883	0.86716	-0.70553	1.70261			278.4	-0.18443	1.26485	1.80702	1.23024	1.31689	3.00654	-0.74189
246.95	-0.59556	0.05032	-1.22877	-0.61681	-0.67286	1.41126	-0.97783	0.79202			246.75	-0.76645	0.9483	1.52379	0.99657	-3.15953	1.1113	-0.03414	0.8176			278.6	1.06679	-0.04741	1.10512	1.29127	1.46948	1.99946	-0.77241
247	-0.35142	-1.13986	0.51073	-0.58629	0.15111	0.64832	0.91426	0.33425			246.8	-1.62094	1.1314	0.69981	1.79003	-2.91539	0.71457	0.08793	-0.25052			278.8	1.06679	-0.3831	1.53237	1.62696	0.49292	2.39619	-1.81001
247.05	-0.56504	-1.84176	0.60228	-1.04405	0.21215	0.55677	-0.18438	0.63943			246.85	-1.92612	1.68072	1.3712	3.22435	-2.12193	1.29441	-0.3088	1.18381			279	1.64663	-1.02397	0.86098	1.32179	0.92016	2.09102	0.57036
247.1	2.12051	-0.77365	0.38866	-1.50181	0.3037	-0.63342	-0.15386	-0.76438			246.9	-1.65146	0.36847	2.68346	1.97313	-0.71813	0.34836	0.54569	0.11569			279.2	0.67007	-0.77983	0.86098	0.52833	1.19482	2.5793	-0.22309
247.15	1.32705	0.96585	-0.5879	0.69545	1.31078	-2.00671	-0.36748	-0.21506			246.95	-0.46128	1.00933	1.24913	1.60692	0.13636	0.71457	0.9119	0.39035			279.4	0.82265	0.07466	0.58632	0.16212	1.71362	2.67085	-0.13154
247.2	0.31997	2.06448	0.38866	0.23769	-0.27613	0.16004	-0.24541	0.66994			247	-0.12558	-0.42499	1.12706	2.36986	-0.44347	0.68406	1.21708	2.49607			279.6	1.31094	0.37984	0.34218	0.86402	0.15723	2.48774	-0.5893
247.25	-0.13779	-0.1633	-1.07618	-1.25767	0.36473	1.44178	0.24287	1.34133			247.05	0.027	-2.46967	0.21153	1.85106	-2.12193	0.62302	0.45414	2.67917			279.8	1.58559	0.16622	1.71547	2.14576	0.49292	1.87739	-1.87104
247.3	-0.504	-0.1633	-0.16066	-0.83043	-0.85597	0.37366	1.21943	0.51736			247.1	-0.70542	0.15484	1.46275	2.91918	-2.21349	-0.17044	-0.27828	0.8176			280	1.61611	1.38692	1.50185	2.05421	0.9812	2.91499	-0.71137
247.35	-0.25986	-0.07175	0.114	0.63442	0.12059	0.00745	0.48701	-0.09299			247.15	-0.55283	-0.69965	-1.13124	1.36278	-1.69469	-0.35354	-0.58346	-0.64725			280.2	0.82265	0.10518	1.47133	1.77955	0.85913	2.12153	-3.73261
247.4	-0.93125	-0.43796	0.32763	0.17665	0.09008	-1.51843	-0.12334	0.51736			247.2	-1.31577	-0.76068	-0.85658	1.75951	-1.51158	-0.41458	-0.85812	0.32932			280.4	0.97524	1.50899	1.83754	1.10817	-0.20899	2.02998	-2.02363
247.45	-0.44297	-0.22433	0.08349	1.03114	-0.48976	-0.14514	-0.97783	-0.64231			247.25	-1.34629	-0.48603	0.24205	2.67504	-1.48107	-0.38406	-0.3088	1.58054			280.6	1.00576	0.77657	1.0746	0.92506	1.6831	2.36567	-1.6269
247.5	-0.13779	-1.62814	-0.25221	1.51943	-1.00856	-0.0841	0.54805	0.18166			247.3	-0.76645	1.49762	-0.21571	6.36766	-0.74865	-0.59768	-0.46139	0.97019			280.8	1.55508	-0.29155	1.56288	1.23024	1.43896	2.51826	-1.19966
247.55	1.72378	-1.01779	-1.1067	-0.22008	-1.22218	0.099	0.94477	0.70046			247.35	-2.13974	1.19244	-1.13124	5.75731	-1.69469	-2.00149	-0.43087	2.28244			281	1.00576	-0.41362	1.71547	0.83351	1.34741	1.93843	-0.65034
247.6	0.65566	-0.77365	-1.1067	-0.03697	-0.09303	0.37366	0.36494	0.73098			247.4	-2.17026	1.22296	0.45567	3.46849	-2.73229	-1.97097	-0.03414	1.3364			281.2	0.60903	0.10518	1.22719	0.77247	1.34741	2.5793	-0.80293
247.65	0.86929	0.11136	-0.46583	0.23769	-0.00148	-0.90808	-0.06231	0.70046			247.45	-1.65146	1.80279	1.82896	2.30882	-0.80968	-3.34426	-0.12569	0.72605			281.4	1.15835	0.62398	1.92909	0.83351	1.80517	2.85395	-0.71137
247.7	-0.504	0.72171	-0.80152	-1.56285	0.42577	-0.72497	0.42598	-0.58128			247.5	-1.8956	1.25348	2.80553	3.8347	-0.35192	-3.52737	-0.03414	0.69553			281.6	0.70058	1.66158	1.62392	0.55885	1.31689	1.81636	0.75347
247.75	0.7167	-0.65158	0.51073	-1.07457	-0.61183	-0.29773	-0.00127	0.9446			247.55	-3.1163	0.82623	3.6295	3.10228	-1.60314	-1.72683	0.30155	0.78708			281.8	1.09731	0.68501	1.31874	0.00953	0.21826	1.45015	-0.22309
247.8	0.7167	-0.46847	-0.16066	-2.38682	-0.2151	-0.63342	0.6396	-0.58128			247.6	-2.32285	-0.57758	3.6295	1.82054	-0.8402	-2.12356	-0.36983	1.3364			282	0.15127	0.77657	0.98305	1.01661	0.55395	2.48774	0.44829
247.85	1.11343	1.14896	0.6328	-0.31163	-0.18458	-1.15222	-0.33696	-0.55076			247.65	-1.28525	0.30743	4.57555	1.63744	-1.32848	-2.15408	-1.5295	1.91623			282.2	0.30386	0.68501	1.80702	0.4673	1.16431	1.32808	0.44829
247.9	1.14395	-0.3464	-0.19117	-0.49474	-0.61183	0.06848	0.85322	-0.21506			247.7	-1.86508	3.2066	3.26329	1.9121	-2.21349	-3.31375	-1.71261	1.91623			282.4	1.06679	1.63106	1.92909	-0.20409	1.13379	1.14497	-0.83345
247.95	1.08291	-1.04831	0.20556	-1.44078	0.42577	0.67884	1.09736	-1.10007			247.75	-1.28525	1.92486	2.9276	1.94261	-0.50451	-3.98513	-1.40743	-0.86087			282.6	0.91421	1.05123	1.5934	-1.02807	0.24878	1.17549	-0.28413
248	-0.99228	-0.22433	0.26659	-1.34923	0.33422	-0.9386	0.45649	0.18166			247.8	-1.55991	2.01641	2.01207	1.36278	-1.69469	-3.34426	-0.76656	0.60398			282.8	0.91421	1.99727	1.0746	-0.20409	1.22534	1.11445	-0.89448
248.05	0.16738	-0.1633	-0.86256	-0.9525	0.45629	0.89246	0.36494	-0.30662			247.85	-1.13266	0.76519	2.56139	3.28539	-2.94591	-2.94754	0.57621	-0.18948			283	1.09731	1.57002	2.78359	1.01661	1.31689	1.17549	-1.04707
248.1	0.28945	-1.84176	-1.41188	0.57338	1.09716	-0.45031	-1.58818	-1.43577			247.9	-0.09507	1.10089	1.82896	1.51537	-2.7628	-3.9241	-0.21725	-0.43362			283.2	1.18886	1.1733	1.68495	1.56593	1.6831	2.67085	-1.13862
248.15	0.59463	-1.2009	-0.80152	0.29872	-0.3982	-1.82361	-0.21489	-0.15403			247.95	-0.06455	2.01641	3.26329	0.99657	-0.41295	-4.01565	-1.22433	-0.25052			283.4	-0.03184	1.32588	1.56288	0.92506	1.40845	1.93843	-1.01655
248.2	0.31997	-1.50607	-0.25221	0.57338	1.67699	0.22107	0.88374	1.37185			248	-0.85801	2.47418	2.37828	1.24071	0.62465	-5.05325	-0.64449	0.4819			283.6	0.33437	0.10518	1.13564	1.26075	1.56103	2.79292	-0.07051
248.25	-0.22935	-2.36056	-0.31324	-1.10509	0.73095	0.6178	1.09736	0.88357			248.05	-0.61386	1.49762	2.01207	0.84398	0.59413	-3.89358	0.45414	0.45139			283.8	-0.09287	0.10518	1.5934	1.38282	1.77466	2.42671	0.05156
248.3	-0.74814	-1.65866	-0.31324	-1.71544	-1.00856	-0.11462	-0.21489	0.36477			248.1	-1.7125	1.89434	0.48619	0.38622	-0.56554	-3.52737	-0.40035	0.20725			284	1.34145	0.53243	1.10512	1.62696	1.80517	1.75532	-0.49775
248.35	-0.8397	-1.10934	-0.70997	-0.9525	-0.33717	0.40418	-0.36748	-0.70335			248.15	-1.95664	1.16192	1.03551	1.30175	-1.5421	-3.46634	-1.80416	0.17673			284.2	0.79214	0.25777	2.14272	1.8711	1.6831	2.88447	-0.71137
248.4	-0.65659	-0.89572	-1.04566	-0.46422	0.63939	0.099	0.1208	0.21218			248.2	-1.80405	2.169	-0.8871	2.00365	-0.50451	-3.25271	-0.64449	0.60398			284.4	0.30386	0.59346	2.26479	1.23024	1.95776	1.90791	-1.07759
248.45	1.20498	-0.95676	0.02245	-0.73888	0.15111	-0.05359	0.36494	1.18874			248.25	-0.36972	1.74176	0.88292	0.90502	-0.22985	-2.58133	-0.58346	0.26828			284.6	0.05971	0.28829	1.56288	0.92506	1.6831	2.79292	-1.50483
248.5	0.62515	-0.95676	-0.70997	-1.62389	-0.03199	0.83142	-0.18438	-0.82542			248.3	0.42373	2.07745	0.3336	1.72899	-1.57262	-3.00857	-1.19381	0.32932			284.8	-0.15391	0.19673	2.14272	1.74903	1.56103	1.81636	-0.89448
248.55	0.0148	-0.46847	0.48021	-0.58629	0.09008	2.02161	-0.27593	-0.30662			248.35	1.27822	2.07745	1.73741	1.9121	-2.85436	-2.97805	-1.37691	-0.46414			285	1.28042	0.07466	1.65444	1.29127	1.07275	2.02998	-0.4062
248.6	0.62515	-0.1633	0.20556	-0.03697	-0.55079	0.58728	-0.06231	-0.76438			248.4	-0.1561	2.23004	2.50035	2.27831	-2.79332	-1.36062	-1.28536	1.3364			285.2	1.03628	0.71553	1.77651	0.61988	1.31689	2.02998	-1.59638
248.65	1.87637	-0.83468	-0.31324	-1.71544	-1.16114	0.4347	1.18892	-0.70335			248.45	-0.85801	2.29107	3.17174	1.21019	-2.42711	-0.56717	1.40018	0.84812			285.4	1.52456	0.44087	1.16616	0.89454	1.13379	1.90791	-1.19966
248.7	1.32705	-0.98727	-1.38136	-1.16612	1.40233	0.67884	0.24287	0.66994			248.5	-1.49887	2.169	2.0731	2.88866	-1.72521	-1.20803	1.7664	0.54294			285.6	1.09731	1.47847	1.56288	1.01661	0.03515	1.99946	-1.1081
248.75	0.7167	-0.43796	-1.04566	-2.32579	0.05956	-0.26721	-0.55059	-0.06248			248.55	-1.28525	4.30523	1.31017	1.36278	-0.38243	-0.96389	0.48466	0.4819			285.8	1.61611	0.04414	0.86098	1.32179	-0.08692	2.45723	-0.95552
248.8	0.13687	-0.40744	-0.09962	-1.31871	0.3037	-0.57238	0.09028	-0.45921			248.6	-0.46128	3.87799	1.55431	2.24779	-2.51866	-1.51321	-0.24776	-1.4407			286	1.40249	0.47139	1.34926	0.80299	-0.5752	2.79292	-1.29121
248.85	-0.07676	-0.83468	-1.07618	0.57338	-0.06251	-0.54187	0.57856	0.91409			248.65	-0.98008	4.00006	0.39464	1.60692	-3.67833	-1.75735	0.57621	-0.43362			286.2	0.94472	0.41036	0.34218	0.6504	-0.36157	2.12153	-1.35224
248.9	-1.20591	-0.46847	-2.78517	-0.58629	-0.7339	-0.11462	0.70063	0.33425			248.7	-2.07871	2.71832	0.69981	1.54589	-2.21349	-0.68924	0.9119	0.45139			286.4	-0.03184	1.11226	1.0746	0.77247	0.00464	1.81636	-0.89448
248.95	0.28945	-1.41452	-1.25929	-0.89146	-0.06251	-0.11462	-0.27593	0.45632			248.75	-2.71958	0.97882	1.67638	1.66796	-0.3214	-0.78079	0.14896	-1.80691			286.6	1.28042	0.34932	1.0746	0.1316	0.61499	1.7248	-1.13862
249	0.16738	0.53861	0.9685	-0.06749	-0.00148	0.099	1.28047	1.12771			248.8	-0.70542	2.53521	2.28673	0.75243	-2.64073	-0.65872	0.48466	-1.50174			286.8	0.45644	1.38692	2.66152	0.16212	0.4624	1.45015	-0.74189
249.05	1.08291	0.47757	0.02245	-3.51597	-0.42872	-0.17566	-0.55059	0.73098			248.85	-0.73594	3.08453	3.6295	0.47777	-3.25109	-1.11648	-0.91915	-0.43362			287	1.12783	0.59346	1.77651	0.6504	-0.42261	2.09102	-0.65034
249.1	0.0148	-0.07175	-0.22169	-1.22716	-1.28321	0.00745	-0.45903	0.51736			248.9	-0.12558	2.41314	4.33141	1.60692	-3.22057	-0.41458	-0.40035	-1.28811			287.2	0.85317	1.63106	1.95961	0.28419	0.73706	1.87739	-2.75605
249.15	0.44204	0.08084	-0.25221	-0.22008	0.48681	-0.32824	0.73115	-0.42869			248.95	-0.76645	2.26056	1.95103	2.00365	-1.14537	0.74509	-0.09518	-0.89139			287.4	0.91421	0.71553	1.25771	0.34523	0.34033	1.69429	-3.7021
249.2	1.38809	-0.28537	0.66332	-1.16612	-0.30665	0.40418	0.60908	-0.7949			249	-1.10215	2.71832	-0.70399	2.64452	-0.8402	0.5925	-0.40035	-2.23416			287.6	1.64663	-0.07793	0.8915	1.29127	0.12671	2.67085	-3.48847
249.25	0.93032	-0.71261	0.08349	0.29872	-0.36769	0.03797	-1.13042	-0.48972			249.05	-1.28525	2.74884	1.21861	3.40746	-3.0985	-0.32302	-1.25484	-1.92898			287.8	0.76162	0.44087	2.38686	1.13868	0.40137	1.81636	-3.15278
249.3	-0.22935	0.14188	0.6328	-0.4337	0.36473	-0.54187	-1.64922	-0.55076			249.1	-1.40732	2.19952	1.64586	3.62108	-3.0985	-0.38406	0.51517	-1.10501			288	0.09023	1.02071	1.13564	0.04005	-0.30054	2.02998	-2.96968
249.35	0.41152	0.75223	0.57177	-1.22716	0.02904	0.55677	0.48701	-0.70335			249.15	-0.98008	1.19244	0.27257	2.91918	-0.96227	-0.41458	-0.36983	-1.99002			288.2	0.12075	0.37984	0.64736	-0.75341	-0.14795	2.12153	-2.42036
249.4	0.04531	0.05032	-0.31324	-0.67784	-0.70338	1.89954	0.24287	-0.21506			249.2	-0.88852	1.74176	1.09654	2.40038	-0.74865	0.47043	-0.91915	-0.70828			288.4	-0.00132	1.41744	1.10512	-0.14306	1.34741	2.48774	-3.79365
249.45	0.22842	-0.10226	-0.19117	-0.28111	-2.29029	-1.33532	0.36494	1.34133			249.25	-0.30869	2.90142	0.79137	1.54589	-1.96935	0.4094	-0.36983	-0.70828			288.6	0.45644	0.86812	2.08168	0.6504	1.07275	2.64033	-5.50263
249.5	-0.19883	-0.19382	0.23607	-0.06749	0.24266	-1.91516	1.1584	-0.06248			249.3	-1.28525	2.01641	0.63878	2.00365	-2.36608	-0.1094	0.27103	-0.12845			288.8	1.43301	0.71553	-0.23765	1.01661	-0.08692	1.93843	-4.58711
249.55	0.47256	0.99637	0.23607	-1.19664	1.0056	-0.57238	0.15132	-0.2761			249.35	-1.13266	2.56573	2.19518	1.82054	-0.41295	-0.68924	-0.76656	-0.4031			289	0.85317	1.41744	1.0746	0.98609	0.09619	1.75532	-5.83833
249.6	0.31997	1.02689	0.9685	-0.9525	1.21923	0.31263	-0.70317	-1.03904			249.4	-0.70542	0.9483	1.49327	1.9121	-0.99279	0.19577	-1.65157	0.32932			289.2	1.7687	1.29537	1.16616	1.65748	0.76758	1.93843	-4.2209
249.65	-0.44297	-1.29245	0.4497	-0.09801	-0.00148	-1.03015	-0.61162	-0.33714			249.45	0.57632	0.12432	0.48619	2.43089	-2.42711	0.34836	-0.46139	-0.22			289.4	1.64663	1.38692	1.31874	2.29835	0.43188	1.93843	-2.93916
249.7	0.47256	-0.04123	-0.95411	0.63442	0.18163	-0.54187	-0.67266	-0.36765			249.5	-0.06455	1.74176	-0.85658	-0.28517	-1.26744	-0.13992	-0.3088	-0.34207			289.6	1.70766	1.11226	0.79994	2.35939	0.58447	2.60981	-6.17402
249.75	0.31997	-0.28537	-1.68653	-0.67784	0.57836	0.25159	0.33442	-0.12351			249.55	-0.52231	0.15484	-0.24623	0.32518	-1.359	0.13474	0.85087	1.55002			289.8	1.49404	0.86812	1.16616	2.35939	0.92016	2.33516	-1.90156
249.8	-0.53452	-1.41452	-0.22169	-0.64732	-1.4358	0.67884	0.88374	1.15823			249.6	0.17959	0.12432	1.70689	2.91918	-0.29088	0.71457	1.15604	1.12277			290	0.82265	1.38692	1.19667	2.17628	0.4624	2.54878	-0.28413
249.85	-0.99228	-1.78073	-0.95411	0.02406	0.21215	-0.23669	0.21235	0.27322			249.65	0.39322	-0.05878	2.01207	4.47557	1.02137	-0.41458	2.74296	0.87863			290.2	0.67007	1.29537	1.34926	2.81715	0.18774	3.64741	-0.74189
249.9	0.0148	-0.8652	-0.49635	-0.06749	0.73095	0.06848	-0.9168	0.27322			249.7	-0.46128	0.64312	1.34068	2.88866	0.10585	-1.36062	3.53642	1.30588			290.4	0.82265	0.99019	0.73891	1.99317	0.09619	2.18257	-0.28413
249.95	-0.77866	-0.77365	-0.22169	-1.22716	0.45629	-0.20617	-0.48955	0.79202			249.75	-0.94956	0.79571	1.15758	1.60692	-1.5421	-0.99441	3.26176	1.30588			290.6	0.51748	1.38692	0.67787	1.688	1.34741	2.30464	0.8145
250	-0.87021	-0.07175	-0.74049	-0.31163	0.79198	0.22107	-0.03179	1.40237			249.8	0.30166	2.87091	1.46275	1.17968	-3.00694	-0.56717	1.15604	1.36691			290.8	-0.03184	0.53243	1.16616	1.56593	0.52344	2.60981	-0.86396
250.05	-0.44297	-0.52951	0.38866	-0.61681	0.3037	0.77039	0.60908	-0.36765			249.85	-0.52231	3.26764	2.10362	0.47777	-0.59606	0.22629	0.82035	1.79416			291	0.60903	0.3188	1.71547	0.86402	1.74414	2.67085	-0.61982
250.1	0.16738	0.90482	-0.52687	-0.98302	-0.30665	1.04505	0.21235	-0.91697			249.9	-0.61386	2.04693	2.62242	1.54589	0.86879	0.74509	1.85795	1.30588			291.2	1.06679	0.07466	1.13564	0.49781	1.07275	2.30464	0.50933
250.15	-0.10728	0.78275	0.48021	-0.55577	-1.61891	0.49573	0.51753	-0.64231			249.95	0.94253	3.26764	1.89	1.94261	-0.3214	-0.71975	1.73588	2.31296			291.4	0.42593	0.1357	1.19667	1.81007	1.19482	1.75532	1.08916
250.2	-1.14487	0.96585	0.90746	0.69545	0.33422	0.83142	0.45649	-0.91697			250	1.24771	2.99298	1.27965	1.02709	-0.71813	0.77561	0.69828	2.80124			291.6	0.85317	0.25777	1.04409	2.32887	0.95068	2.27412	0.14312
250.25	0.80825	0.69119	-0.98463	0.20717	-0.00148	0.22107	-0.24541	-0.61179			250.05	0.51529	2.99298	1.52379	1.66796	-0.62658	2.332	-2.17037	2.49607			291.8	0.2123	1.20381	0.83046	2.32887	1.10327	2.36567	-0.16206
250.3	0.13687	-0.46847	-0.77101	-0.12852	0.24266	-0.05359	-0.9168	-0.7949			250.1	1.21719	1.68072	1.67638	2.88866	-0.93175	2.30149	-0.43087	3.65573			292	0.27334	1.02071	1.28823	1.62696	0.88965	1.5417	1.05864
250.35	-0.19883	-0.46847	-0.00807	-1.68492	-0.79493	-0.78601	-0.18438	-0.06248			250.15	1.21719	1.83331	1.73741	1.33226	-1.32848	2.36252	0.08793	3.80832			292.2	0.57851	0.44087	1.25771	1.04713	0.18774	1.38911	-0.10102
250.4	1.90689	0.26395	0.23607	-0.70836	0.36473	-0.45031	1.09736	-0.73386			250.2	0.027	1.6502	2.9276	-0.22413	-0.62658	0.77561	0.11845	3.86936			292.4	1.37197	0.41036	1.4103	0.74195	0.24878	1.78584	-3.1833
250.45	1.11343	-0.1633	-0.5879	-1.04405	0.18163	0.80091	-0.5811	0.27322			250.25	0.48477	-0.48603	2.80553	0.96605	0.25843	0.25681	0.63725	0.69553			292.6	0.94472	0.74605	1.47133	0.86402	0.24878	1.93843	-3.1833
250.5	0.38101	0.08084	0.41918	-0.31163	0.18163	-0.38928	0.42598	0.88357			250.3	0.66787	-0.11982	2.4088	-0.01051	-0.65709	0.19577	0.11845	0.84812			292.8	1.09731	1.23433	0.40322	1.65748	0.64551	1.63325	-2.26777
250.55	1.60171	-0.83468	-0.22169	1.1227	0.63939	-1.27429	1.58564	1.86013			250.35	-1.34629	1.07037	2.16466	0.63036	-0.07726	1.17234	-0.21725	2.61814			293	1.03628	1.29537	1.50185	1.56593	0.67602	1.69429	-3.03071
250.6	1.05239	-0.28537	-0.49635	1.1227	0.66991	-0.96911	-0.06231	0.57839			250.4	-1.55991	-0.82172	3.17174	-0.52931	1.44862	0.80613	0.17948	2.92331			293.2	0.36489	1.14278	1.25771	1.13868	0.79809	1.26704	-4.52607
250.65	-0.96177	-0.92624	1.39574	0.05458	-0.67286	0.49573	0.02925	-0.06248			250.45	-0.55283	-1.58466	4.27037	1.66796	1.02137	2.332	1.30863	3.19797			293.4	0.548	0.92915	0.73891	0.95558	-0.11743	2.09102	-3.00019
250.7	0.77773	0.20291	-0.31324	-1.50181	0.12059	0.03797	0.73115	-0.73386			250.5	0.14907	-0.73017	4.23985	2.03417	-0.50451	2.75925	1.06449	1.79416			293.6	0.39541	-0.07793	0.83046	0.4673	0.85913	1.05342	-8.46284
250.75	1.99844	0.53861	0.4497	0.63442	-0.03199	0.00745	0.57856	-1.71043			250.55	-0.43076	-0.7912	0.97447	2.76659	-0.80968	1.59958	0.69828	3.53366			293.8	-0.12339	0.59346	0.25063	0.71144	0.18774	2.18257	-6.93696
250.8	0.10635	0.01981	0.87694	-0.98302	0.09008	-0.11462	-0.06231	-0.12351			250.6	-0.73594	-0.11982	1.15758	2.82762	-1.23693	1.6301	1.91898	2.58762			294	0.51748	1.3564	0.31166	0.61988	-0.48364	1.38911	-10.9348
250.85	-0.77866	-0.95676	0.81591	-0.89146	-0.42872	0.28211	-0.30645	-0.30662			250.65	0.69839	0.55157	3.26329	2.21727	-2.0609	0.25681	1.12553	1.70261			294.2	1.9518	0.8376	0.43373	1.10817	0.43188	1.51118	-14.3222
250.9	1.7543	-0.77365	-0.19117	-1.16612	-0.12355	0.6178	0.24287	-0.24558			250.7	-0.03403	-0.21137	3.26329	2.91918	-0.10778	0.31784	2.16312	1.8552			294.4	0.85317	0.25777	0.76943	0.95558	1.07275	1.81636	-17.3129
250.95	1.84585	0.56912	-1.44239	-1.1356	-1.00856	0.83142	0.51753	0.45632			250.75	0.08804	0.91778	3.93468	2.18675	-0.53502	-0.13992	2.89555	1.3364			294.6	1.73818	0.04414	0.58632	1.32179	0.61499	0.87031	-10.0192
251	0.53359	0.44705	0.60228	-1.1356	-1.2527	0.06848	0.8227	0.27322			250.8	-0.91904	1.22296	3.72105	1.94261	-1.99986	0.4094	2.22416	2.40451			294.8	0.548	0.62398	1.0746	1.74903	1.40845	1.26704	-5.6247
251.05	0.31997	-0.07175	-0.25221	-1.86803	-1.03907	0.37366	-1.0999	-0.03196			250.85	-1.28525	0.85675	3.75157	1.88158	-1.26744	0.4094	0.42362	3.16745			295	0.45644	0.56294	0.06752	2.23732	0.52344	1.38911	-4.06831
251.1	0.13687	0.32498	1.12108	-0.31163	-0.70338	0.34314	-0.30645	-0.39817			250.9	-0.6749	0.52105	4.02623	2.27831	-0.87072	1.29441	-0.03414	1.82468			295.2	0.39541	0.16622	1.0746	1.96266	0.70654	1.63325	-3.27485
251.15	-0.38193	0.8743	-0.92359	-0.37266	0.88353	0.80091	-0.00127	-0.2761			250.95	-1.95664	-0.15033	4.20934	2.58348	-0.50451	2.27097	0.78983	0.57346			295.4	1.46352	0.28829	1.10512	1.26075	0.52344	2.54878	-2.42036
251.2	-1.3585	1.20999	-1.01515	-1.68492	0.88353	-0.29773	0.30391	0.05959			251	-1.74301	0.06329	2.37828	2.40038	-0.62658	3.15598	1.36967	1.79416			295.6	1.28042	1.29537	1.22719	1.71852	0.73706	1.7248	-2.87812
251.25	0.77773	0.90482	0.02245	-1.37974	-0.45924	-1.27429	0.85322	0.12063			251.05	-1.07163	-0.18085	3.56847	2.06468	0.07533	3.58323	2.37675	1.70261			295.8	1.55508	0.34932	0.28115	1.90162	2.26294	2.42671	-2.45088
251.3	-0.25986	1.14896	-0.13014	-1.83751	0.88353	0.98401	-0.09282	0.48684			251.1	-0.6749	0.61261	3.84312	2.18675	0.41102	1.1113	2.71244	0.4819			296	1.12783	-0.29155	0.34218	2.11525	0.95068	2.42671	-2.6645
251.35	-0.19883	1.3931	-0.80152	-1.77647	1.21923	0.40418	0.85322	0.91409			251.15	-0.82749	-0.6081	3.87364	1.63744	-1.78624	0.62302	2.22416	0.2988			296.2	1.49404	0.68501	0.25063	2.2068	0.76758	2.82344	-1.01655
251.4	0.80825	0.32498	0.66332	-1.07457	0.45629	0.6178	1.00581	0.88357			251.2	-2.01767	-0.36396	3.6295	1.08812	-3.70885	0.4094	1.7664	-0.86087			296.4	1.64663	0.07466	1.95961	2.11525	1.10327	2.45723	-1.13862
251.45	-0.90073	0.44705	-0.89308	-0.61681	-0.64235	2.23523	-0.70317	-0.64231			251.25	-1.16318	-0.6081	3.72105	0.41674	-3.31212	-0.01785	3.10917	-1.7764			296.6	1.18886	0.22725	0.73891	1.04713	1.37793	1.48066	-0.86396
251.5	-2.45713	0.29447	-0.00807	-0.61681	0.05956	-0.38928	0.09028	-0.70335			251.3	-1.59043	0.21588	4.27037	2.79711	-1.99986	-0.32302	2.43778	-1.31863			296.8	0.45644	0.19673	0.70839	1.56593	0.73706	0.65669	-1.13862
251.55	-0.65659	-0.25485	1.21264	-1.59337	0.76146	0.00745	-0.03179	-0.48972			251.35	-1.22422	0.21588	1.98155	3.98729	-4.3192	-0.17044	2.19364	0.90915			297	0.18178	1.1733	0.98305	1.29127	0.82861	1.35859	-1.47431
251.6	0.89981	-0.71261	-0.00807	-1.07457	1.8601	0.40418	0.6396	-1.06956			251.4	-3.57407	-1.43207	1.70689	4.6892	-5.63146	0.25681	2.01054	0.75656			297.2	1.09731	0.04414	0.70839	1.44386	1.6831	1.78584	-4.77021
251.65	-0.80918	-0.52951	0.38866	-0.40318	0.02904	1.62488	1.09736	-0.45921			251.45	-2.44492	-1.31	3.23277	5.20799	-4.1361	0.34836	1.27811	-0.46414			297.4	-0.18443	1.26485	1.31874	1.93214	1.28638	0.71772	-4.37348
251.7	-0.35142	0.01981	0.90746	-0.4337	-1.55787	-0.20617	-1.4356	-0.61179			251.5	-3.02475	-1.1269	2.74449	4.01781	-2.88487	-0.20095	1.03397	0.42087			297.6	0.2123	0.53243	1.65444	1.23024	1.07275	2.0605	-2.63398
251.75	1.9374	0.26395	1.18212	0.02406	-0.97804	-0.32824	-2.04595	-0.2761			251.55	-2.84165	-1.09638	3.4464	4.44506	-2.42711	0.62302	2.07157	1.0007			297.8	0.09023	0.07466	0.61684	1.93214	0.64551	1.26704	-1.56587
251.8	0.31997	1.20999	0.20556	-0.86095	-0.15406	-0.32824	-0.52007	-0.09299			251.6	-2.62802	-1.46259	1.52379	5.02489	-2.51866	1.01975	1.70536	0.54294			298	1.40249	0.37984	0.73891	1.96266	2.29346	0.62617	-1.04707
251.85	-0.44297	0.47757	0.75487	-1.56285	0.45629	0.16004	0.60908	0.82253			251.65	-1.62094	-0.94379	1.82896	6.73387	-4.34972	1.35544	1.15604	-1.01346			298.2	1.43301	-0.2	1.22719	1.29127	0.92016	0.77876	-2.63398
251.9	-0.59556	0.90482	-0.5879	-2.02061	0.63939	-0.20617	0.27339	1.34133			251.7	-1.04111	-0.05878	0.11998	6.03197	-4.53282	1.26389	1.18656	-0.9219			298.4	0.85317	0.6545	1.37978	1.688	-0.11743	0.71772	-3.8852
251.95	-1.20591	0.38602	0.02245	-0.25059	0.42577	1.10608	-0.33696	0.2427			251.75	-1.74301	-0.63861	-1.19228	4.01781	-4.80748	1.05027	2.25468	-0.95242			298.6	1.00576	0.99019	1.16616	1.44386	0.40137	1.81636	-1.74897
252	-1.48057	0.26395	0.54125	-0.06749	-0.12355	0.55677	1.73823	0.88357			251.8	-1.49887	0.70416	-0.27675	4.32298	-3.00694	1.59958	1.36967	0.14621			298.8	1.34145	0.6545	-0.60386	0.68092	-0.84985	1.5417	-2.51191
252.05	0.93032	-0.13278	-0.19117	0.35976	0.05956	-0.29773	0.21235	0.73098			251.85	-2.71958	0.70416	1.46275	5.48265	-3.2816	0.71457	1.46122	0.8176			299	0.76162	1.14278	-0.05455	1.81007	-0.48364	1.23652	-3.91572
252.1	0.07583	-0.22433	-0.34376	0.05458	-0.7339	-0.69445	-0.18438	0.91409			251.9	-2.13974	0.67364	1.85948	4.75023	-3.73937	0.25681	1.61381	1.18381			299.2	0.67007	0.37984	0.5558	1.77955	-0.08692	2.18257	-4.73969
252.15	-0.16831	-0.3464	-0.09962	-1.19664	-0.61183	0.19055	1.6772	0.60891			251.95	-0.09507	-1.34052	0.21153	3.62108	-5.63146	1.29441	1.03397	0.75656			299.4	0.33437	-0.07793	0.037	2.66456	0.21826	1.51118	-5.9604
252.2	-0.99228	-0.43796	-0.03858	-1.22716	0.3037	-0.81653	-0.97783	-0.21506			252	-1.16318	-1.76777	0.82188	3.80419	-4.04454	2.51511	1.88847	1.03122			299.6	0.76162	0.47139	0.3727	1.81007	0.18774	1.66377	-5.07539
252.25	-1.08384	-0.49899	-0.34376	-0.92198	-0.61183	-2.1593	-0.73369	-0.61179			252.05	-3.6351	-1.95087	1.89	4.93334	-3.25109	2.72873	2.28519	1.18381			299.8	1.31094	0.41036	0.25063	2.17628	-0.30054	1.7248	-5.83833
252.3	-0.80918	0.81326	-0.34376	-0.58629	0.73095	-1.30481	1.31099	-0.09299			252.1	-4.06235	0.39898	1.40172	4.50609	-4.1361	1.38596	1.09501	-0.55569			300	1.00576	0.1357	0.00649	2.08473	0.15723	1.14497	-2.60346
252.35	-0.68711	-1.17038	-0.37428	-0.73888	0.02904	0.37366	1.12788	0.2427			252.15	-2.90268	0.30743	0.36412	3.6516	-4.41075	2.11838	0.97294	-1.04397			300.2	0.82265	0.74605	0.73891	2.35939	0.92016	1.90791	-1.35224
252.4	0.28945	0.26395	-0.0691	-0.34215	-0.18458	0.099	0.51753	0.51736			252.2	-3.17734	-0.6081	-0.24623	4.38402	-2.88487	2.48459	1.85795	2.31296			300.4	0.63955	1.38692	1.28823	1.59645	-0.20899	1.69429	-3.61054
252.45	-1.17539	-1.01779	-0.28273	-1.31871	-0.18458	-0.0841	-0.79473	-0.61179			252.25	-3.29941	-1.70673	1.09654	5.29955	-0.87072	2.39304	3.26176	1.3364			300.6	1.34145	1.29537	0.86098	1.32179	0.03515	1.35859	-1.9626
252.5	-0.96177	0.1724	0.38866	-0.98302	-0.18458	-0.35876	0.24287	-0.82542			252.3	-2.47544	-1.09638	-0.06313	3.77367	-0.99279	2.02683	2.68192	0.57346			300.8	0.79214	1.11226	0.92201	2.66456	-1.15503	1.57222	-2.20674
252.55	1.54067	-0.95676	0.17504	-1.04405	0.3037	-0.4198	-0.30645	0.60891			252.35	-2.9332	-2.89692	-0.12416	2.00365	-3.6173	1.14182	1.09501	-0.43362			301	-0.15391	0.3188	1.37978	1.77955	0.06567	1.57222	-5.89936
252.6	1.60171	-0.56003	-0.92359	-0.18956	-0.2151	-0.05359	-0.27593	-0.03196			252.4	-4.64218	-2.10346	3.20226	1.66796	-1.48107	0.86716	1.03397	0.02414			301.2	0.79214	0.71553	0.5558	2.14576	0.40137	0.90083	-2.69502
252.65	-0.56504	0.66068	-0.77101	-0.67784	0.51732	-0.48083	-0.06231	-0.24558			252.45	-3.90976	-2.74433	5.85728	1.3933	-0.35192	1.84372	0.82035	-0.09793			301.4	0.57851	1.90572	0.31166	1.19972	0.79809	1.7248	-4.12934
252.7	0.53359	0.66068	-1.68653	-0.55577	0.15111	0.12952	0.27339	1.03616			252.5	-3.60459	-2.62226	4.33141	0.53881	-1.87779	0.95871	0.85087	-0.06741			301.6	1.03628	1.96675	1.34926	1.04713	-0.27002	1.32808	-3.48847
252.75	1.38809	0.69119	-0.83204	-0.83043	-1.37477	0.37366	0.60908	0.33425			252.55	-3.72666	-0.66913	2.25621	0.66088	-2.30504	1.87424	1.2476	0.23776			301.8	0.94472	0.68501	1.80702	1.38282	-1.094	0.99238	-2.26777
252.8	-0.16831	-0.62106	0.20556	-0.34215	-0.3982	1.28919	2.53169	-0.91697			252.6	-4.09287	-2.10346	2.77501	1.14916	-2.7628	0.62302	2.25468	0.02414			302	0.94472	1.1733	1.80702	0.92506	-0.11743	1.57222	-3.3664
252.85	-0.56504	0.29447	0.87694	0.35976	0.12059	-0.05359	1.40254	1.18874			252.65	-3.29941	-1.55414	1.70689	1.72899	-2.82384	0.74509	2.40726	0.45139			302.2	1.00576	-0.26103	1.62392	0.77247	-0.33106	0.77876	-2.17622
252.9	0.86929	0.32498	-0.80152	0.32924	0.05956	0.80091	0.79219	0.79202			252.7	-3.72666	-2.25605	1.24913	0.41674	-2.94591	1.53855	2.55985	1.5195			302.4	1.34145	1.23433	1.22719	1.1692	-0.11743	1.69429	-5.53315
252.95	0.04531	1.42362	-1.83912	-2.38682	-0.27613	-0.0841	1.52461	0.66994			252.75	-4.06235	0.09381	2.9276	0.56932	-2.67125	1.53855	1.55277	0.54294			302.6	0.94472	2.21089	1.0746	1.56593	-0.39209	1.7248	-1.68794
253	-0.59556	0.3555	-0.03858	-1.62389	0.51732	0.31263	-0.61162	0.73098			252.8	-1.62094	0.55157	2.37828	0.53881	-2.42711	1.41648	1.98002	-0.06741			302.8	1.52456	1.84468	0.5558	1.29127	1.5	1.05342	-4.03779
253.05	-0.44297	-1.99435	-0.03858	-0.37266	0.36473	1.19763	-0.09282	-0.12351			252.85	-2.44492	0.61261	2.46983	1.27123	-2.82384	1.75217	2.89555	1.12277			303	1.55508	1.90572	0.76943	1.35231	1.13379	1.78584	-7.91352
253.1	-0.07676	-0.25485	0.14452	0.6039	0.33422	0.37366	-0.9168	1.31081			252.9	-2.99423	-0.94379	2.13414	1.75951	-3.76988	1.56907	2.13261	-0.25052			303.2	1.2499	2.394	0.58632	2.23732	1.34741	2.21309	-7.79145
253.15	1.02188	0.90482	-0.61842	-2.08165	0.54784	0.03797	0.1208	-0.15403			252.95	-2.29233	-1.52362	4.88072	-2.81813	-4.838	2.39304	2.37675	0.23776			303.4	1.21938	2.08882	1.0746	1.44386	1.22534	2.18257	-4.70918
253.2	0.22842	-0.52951	0.26659	-1.1356	0.27318	0.06848	-0.82524	-0.30662			253	-3.29941	-1.18793	5.00279	-2.75709	-3.98351	1.69114	1.79691	0.8176			303.6	0.15127	1.20381	1.37978	1.74903	0.82861	2.2436	-4.404
253.25	0.28945	-0.1633	0.35814	-0.12852	-1.06959	-0.75549	-0.64214	-0.12351			253.05	-2.17026	-1.37104	4.17882	1.45433	-5.08214	1.20285	2.77348	0.39035			303.8	-0.00132	1.02071	0.58632	2.29835	1.37793	2.33516	-3.85469
253.3	0.13687	1.08792	-0.31324	-0.40318	-0.2151	0.40418	0.05977	-0.73386			253.1	-3.32993	-1.24897	4.75865	2.49193	-3.06798	2.36252	2.62089	0.14621			304	-0.21494	0.3188	1.10512	2.29835	1.53052	2.91499	-4.49555
253.35	1.17446	0.32498	0.87694	-1.04405	-0.00148	0.67884	0.48701	-0.12351			253.15	-2.26181	-0.69965	5.27745	0.75243	-3.25109	0.95871	2.86503	0.75656			304.2	-0.97788	-0.01689	1.89858	1.50489	1.74414	2.7624	-3.27485
253.4	0.13687	0.78275	1.21264	-1.83751	0.09008	0.95349	-0.48955	1.18874			253.2	-2.50595	-1.73725	4.42296	1.94261	-2.85436	1.38596	1.79691	-0.22			304.4	-0.33701	0.28829	1.37978	1.38282	0.70654	2.42671	-3.12226
253.45	-0.71763	0.81326	0.57177	0.05458	-0.06251	0.80091	0.85322	0.82253			253.25	0.027	-1.64569	3.96519	1.17968	-3.83092	1.08078	1.46122	-0.09793			304.6	-1.25254	0.44087	1.47133	2.2068	1.62207	2.09102	-3.54951
253.5	0.65566	0.20291	-0.22169	0.42079	0.45629	-0.69445	0.97529	-0.18455			253.3	1.30874	-2.40863	3.1107	0.29467	-4.44127	1.78269	1.49174	-0.61673			304.8	-0.24546	1.11226	1.34926	1.29127	1.43896	1.99946	-1.87104
253.55	0.16738	-0.62106	-0.0691	1.21425	-0.58131	0.80091	0.54805	-1.13059			253.35	1.61392	-2.3476	2.98863	1.48485	-4.25817	1.32492	1.03397	-0.46414			305	-0.64219	1.23433	0.92201	1.23024	0.55395	3.31172	-1.35224
253.6	-0.07676	-0.3464	0.23607	0.20717	0.18163	-0.20617	-0.27593	0.05959			253.4	2.13272	-1.76777	4.81969	1.33226	-4.41075	0.31784	2.04105	-0.06741			305.2	-1.22202	0.89864	-0.05455	1.23024	0.9812	2.54878	-2.72553
253.65	0.47256	-0.92624	1.18212	-0.37266	0.21215	0.70935	0.51753	-0.00144			253.45	-0.52231	-1.73725	3.72105	0.23363	-3.8004	-1.3301	2.22416	0.20725			305.4	-2.32066	0.92915	0.09804	1.81007	1.01172	2.18257	-11.8808
253.7	1.44912	-1.2009	1.42626	-0.64732	-0.67286	0.22107	0.60908	-0.42869			253.5	-2.90268	-1.43207	3.17174	3.16332	-3.55626	-1.36062	1.4307	-1.31863			305.6	-1.19151	0.53243	0.70839	1.81007	1.34741	2.54878	-8.64594
253.75	-0.47349	-2.08591	-1.07618	1.48891	0.8225	0.6178	-0.00127	-0.36765			253.55	-2.23129	-1.46259	3.69054	1.17968	-4.22765	-1.11648	1.46122	0.4819			305.8	-1.74082	1.23433	0.5558	1.47438	0.40137	2.48774	-3.09175
253.8	0.07583	0.59964	-1.01515	-0.25059	0.60888	-0.75549	0.42598	-1.37473			253.6	-2.38388	-0.91327	3.38536	1.24071	-3.55626	0.89768	1.21708	0.87863			306	-0.88633	1.3564	0.79994	1.96266	0.76758	2.33516	-0.43672
253.85	-0.53452	-0.19382	1.63988	-1.10509	0.24266	-0.90808	-0.24541	0.30373			253.65	-3.78769	-1.58466	2.68346	1.11864	-1.90831	2.82029	0.54569	0.60398			306.2	-0.58115	1.66158	1.28823	2.2068	0.67602	2.67085	-1.23017
253.9	-0.01572	0.47757	1.21264	-0.55577	-0.61183	0.28211	-0.61162	1.55495			253.7	-1.10215	1.9859	1.76793	-0.71241	-3.0985	2.45407	-0.27828	-0.64725			306.4	-0.09287	0.74605	0.83046	2.08473	0.73706	2.64033	-2.75605
253.95	-1.20591	-0.46847	0.35814	2.00771	-0.67286	-0.20617	-1.03887	0.09011			253.75	-1.10215	-1.34052	1.40172	0.23363	-4.41075	-0.23147	2.68192	-2.02054			306.6	-1.49668	0.80708	0.79994	2.54249	-0.0564	2.67085	-3.00019
254	-0.22935	0.05032	0.26659	1.27528	1.0056	0.03797	0.57856	-0.55076			253.8	-0.1561	-1.06586	1.92052	1.14916	-2.30504	-0.53665	3.01762	-0.52518			306.8	-0.97788	0.80708	1.22719	2.32887	1.13379	2.30464	-2.11518
254.05	0.35049	0.29447	0.17504	0.14613	0.21215	1.71643	1.09736	0.09011			253.85	1.46133	-0.6081	2.86656	1.14916	0.01429	0.37888	2.10209	0.23776			307	-0.55064	0.56294	0.79994	2.57301	0.43188	2.30464	-1.74897
254.1	0.16738	-0.89572	0.41918	-0.86095	0.63939	-0.51135	1.12788	0.09011			253.9	0.91201	-1.18793	2.0731	1.69847	0.34999	2.63718	0.54569	0.66501			307.2	-0.06236	0.92915	1.13564	1.8711	0.34033	2.0605	-1.1081
254.15	-0.65659	-0.62106	0.75487	-0.4337	-0.36769	-0.9386	-0.398	0.48684			253.95	-0.61386	-1.85932	0.88292	5.78783	-1.05382	2.02683	1.4307	0.84812			307.4	0.60903	1.08174	1.0746	2.81715	0.67602	1.75532	-3.09175
254.2	0.0148	-1.13986	-0.22169	-1.25767	-0.2151	1.35022	1.49409	-0.67283			254	-1.83457	-3.50727	0.76085	5.26903	-2.30504	-0.50613	0.51517	0.32932			307.6	0.0292	0.28829	1.53237	2.08473	0.58447	2.85395	-3.15278
254.25	-0.87021	0.63016	-0.95411	-0.52525	0.97509	-0.48083	1.00581	-0.85593			254.05	-1.80405	-2.22553	0.82188	3.6516	-2.45763	1.29441	0.97294	-0.34207			307.8	0.79214	0.10518	2.29531	1.99317	1.86621	2.30464	-3.45796
254.3	-0.56504	-0.04123	-0.70997	-1.41026	0.15111	-0.20617	-0.97783	0.70046			254.1	-3.20786	-2.56122	1.09654	3.1328	-1.63365	1.44699	1.52225	-0.22			308	0.42593	0.01363	2.02065	1.77955	1.37793	1.66377	-1.4438
254.35	0.35049	-0.37692	0.66332	-1.10509	0.05956	-0.51135	0.76167	1.09719			254.15	-0.27817	-1.18793	-0.73451	2.06468	-2.21349	0.25681	2.65141	1.5195			308.2	0.60903	0.56294	1.80702	2.84767	-0.30054	1.63325	-1.77949
254.4	-0.44297	0.32498	0.60228	-0.58629	1.03612	-1.91516	0.18184	0.7615			254.2	-1.3768	-0.85224	-0.12416	2.06468	-0.65709	0.5925	1.85795	0.8176			308.4	0.09023	-0.13896	1.04409	1.71852	0.43188	2.88447	-1.6269
254.45	-0.19883	0.41654	0.78539	0.57338	-0.7339	-0.69445	-0.09282	0.15115			254.25	-1.34629	-2.92743	2.4088	1.11864	0.86879	1.1113	1.06449	0.78708			308.6	-0.64219	0.28829	1.28823	2.2068	0.88965	3.12861	-3.06123
254.5	-0.8397	-0.46847	-0.13014	0.39027	-0.24562	-0.51135	1.24995	-0.978			254.3	-1.40732	-3.0495	1.3712	2.24779	-0.10778	0.77561	1.88847	0.69553			308.8	-0.06236	0.68501	1.4103	2.54249	1.01172	1.93843	-3.73261
254.55	0.56411	-0.28537	0.51073	-0.22008	-0.33717	0.86194	-1.0999	-1.80198			254.35	-0.98008	-3.35468	0.69981	3.46849	-1.96935	2.11838	2.01054	1.21433			309	0.51748	1.1733	1.28823	2.3899	0.61499	2.0605	-18.2285
254.6	0.65566	0.01981	0.69384	1.6415	-0.55079	0.80091	-1.34404	0.05959			254.4	-2.01767	-3.59882	0.63878	3.10228	-2.18297	2.97287	1.33915	0.11569			309.2	1.06679	0.28829	0.49477	3.09181	0.64551	1.87739	-15.3598
254.65	1.20498	0.99637	-0.64894	0.6039	-0.61183	-1.27429	-0.12334	0.27322			254.45	-4.03183	-1.61518	0.18102	0.72191	-2.61022	3.24753	0.63725	-1.28811			309.4	1.12783	0.44087	1.34926	1.99317	1.77466	2.02998	-3.91572
254.7	-0.62607	1.20999	-0.25221	-0.61681	0.88353	-0.23669	0.02925	-0.36765			254.5	-3.54355	-4.57538	0.79137	0.72191	-3.31212	2.97287	0.88139	-0.61673			309.6	1.12783	0.80708	1.74599	1.56593	0.49292	2.0605	-1.35224
254.75	0.53359	0.1724	0.75487	-2.29527	1.03612	0.98401	-0.73369	-0.2761			254.55	-1.43784	-4.11762	0.27257	-0.77345	-4.41075	1.81321	1.40018	-0.34207			309.8	1.7687	1.57002	2.1122	0.95558	0.88965	2.09102	-1.99311
254.8	0.74722	0.66068	-0.16066	-0.03697	0.57836	0.49573	0.1208	-0.30662			254.6	-0.18662	-1.92035	1.00499	-1.96363	-2.79332	1.01975	1.09501	-1.62381			310	1.2499	1.96675	1.77651	1.65748	0.88965	1.81636	-1.77949
254.85	0.7167	-0.3464	-0.28273	0.42079	0.24266	0.58728	-0.48955	-1.89353			254.65	1.09512	-1.52362	0.51671	-0.71241	-2.64073	1.41648	0.27103	-1.4407			310.2	1.49404	1.38692	1.56288	1.81007	1.19482	1.90791	-2.1457
254.9	0.93032	-0.3464	-0.03858	-0.06749	0.54784	1.6554	-0.12334	-1.16111			254.7	1.70547	-0.69965	0.79137	1.05761	-2.67125	1.32492	0.27103	-2.60037			310.4	1.92129	1.05123	1.65444	1.77955	1.22534	2.30464	-3.76313
254.95	0.65566	-0.77365	0.20556	-1.04405	-0.24562	-0.72497	0.51753	0.57839			254.75	0.97305	-3.41571	2.4088	1.27123	-3.46471	1.90476	0.57621	-2.26468			310.6	1.92129	1.60054	1.65444	1.32179	0.55395	2.39619	-3.00019
255	-1.72471	-1.13986	0.6328	0.54286	-0.15406	-0.9386	-0.48955	-0.33714			254.8	0.27114	-1.85932	2.9276	-0.3462	-2.27452	1.75217	1.30863	-1.04397			310.8	1.06679	1.57002	0.92201	1.74903	1.04224	1.66377	-3.09175
255.05	0.38101	-0.10226	-0.34376	-0.06749	0.42577	-0.17566	-0.52007	0.48684			254.85	-0.12558	-1.24897	1.82896	-1.71949	-3.06798	1.32492	2.25468	-0.83035			311	0.85317	1.02071	2.17324	1.19972	1.19482	2.18257	-4.83125
255.1	-0.29038	0.20291	-0.09962	0.45131	0.70043	0.06848	0.6396	-0.00144			254.9	0.57632	-1.88984	0.48619	-1.59742	-2.94591	1.78269	2.59037	-1.16604			311.2	0.76162	0.22725	2.53945	2.02369	-0.20899	2.21309	-2.81709
255.15	-0.47349	-0.10226	1.27367	0.57338	0.36473	0.83142	0.97529	-0.36765			254.95	1.70547	-2.10346	1.03551	-0.92604	-3.98351	1.35544	3.35331	0.17673			311.4	0.91421	0.19673	1.92909	2.11525	1.53052	1.38911	-4.404
255.2	-0.74814	-0.31589	-0.52687	0.97011	0.09008	1.28919	0.27339	0.9446			255	1.94961	-1.76777	1.52379	-0.10206	-3.46471	1.05027	3.10917	0.78708			311.6	0.42593	1.1733	0.79994	1.53541	0.76758	2.48774	-8.15766
255.25	-1.14487	0.50809	-0.55738	0.81752	-0.30665	1.01453	-0.61162	1.89065			255.05	3.56704	-3.93451	0.6693	-1.71949	-2.39659	0.65354	2.55985	0.08518			311.8	0.82265	0.71553	2.05117	1.41334	1.04224	2.36567	-7.73042
255.3	-0.59556	0.90482	0.90746	0.14613	0.91405	1.53333	-0.03179	0.79202			255.1	3.38394	-2.71381	0.18102	-0.49879	-1.5421	2.1489	0.7288	-0.28103			312	0.88369	0.80708	2.38686	2.02369	0.76758	2.97602	-1.81001
255.35	-0.25986	1.11844	1.36522	0.39027	2.28734	1.04505	-0.67266	-1.13059			255.15	2.25479	-2.40863	-0.61244	-0.22413	-1.63365	3.03391	1.64433	-0.46414			312.2	0.57851	1.50899	2.90566	1.07765	0.55395	1.84687	-2.6645
255.4	0.59463	1.3931	1.09057	1.1227	1.03612	0.67884	-1.06939	-1.28318			255.2	2.25479	-2.83588	1.34068	-0.31569	-1.72521	3.46115	2.92606	-1.07449			312.4	1.52456	1.63106	2.69203	1.74903	1.22534	2.18257	-3.85469
255.45	-0.13779	-0.49899	0.69384	0.32924	1.55492	0.70935	-0.48955	1.03616			255.25	0.72891	-1.43207	0.30309	1.5764	-2.73229	3.91892	3.29227	-2.26468			312.6	2.34853	1.69209	3.11928	2.51197	1.6831	2.60981	-3.03071
255.5	-0.25986	-0.10226	0.17504	0.84804	0.02904	-0.54187	-0.42852	1.18874			255.3	0.85098	-1.21845	0.69981	0.1726	-4.50231	4.04099	1.82743	-1.83743			312.8	1.31094	1.78365	2.41738	2.42042	1.59155	2.0605	-3.42744
255.55	0.56411	0.99637	0.6328	-0.67784	0.18163	-0.0841	0.09028	-0.18455			255.35	2.37686	-1.24897	0.3336	-0.3462	-3.37316	3.12546	2.31571	-1.4407			313	1.37197	0.37984	1.50185	3.30543	1.25586	2.5793	-0.55879
255.6	1.69326	0.56912	-0.25221	-0.31163	-0.64235	1.62488	-0.73369	-0.15403			255.4	2.04116	-0.97431	-0.09364	-0.98707	-3.43419	2.11838	1.64433	-2.75296			313.2	0.67007	0.3188	0.98305	2.48146	0.9812	1.26704	1.3333
255.65	0.56411	-0.52951	-0.74049	1.00063	0.05956	0.19055	0.09028	0.27322			255.45	-0.61386	-1.40155	-1.00917	-2.66554	-3.19005	2.332	2.4683	-2.93606			313.4	0.42593	1.1733	0.86098	2.11525	0.76758	2.54878	1.11968
255.7	-0.96177	-0.98727	-0.0691	-0.70836	1.43285	0.31263	-0.52007	-1.00852			255.5	0.33218	-1.76777	-0.52089	-1.47535	-4.25817	2.42356	3.65849	-0.15896			313.6	0.91421	0.80708	1.77651	2.3899	0.4624	2.18257	0.08208
255.75	-0.59556	0.81326	-0.89308	0.17665	-0.12355	0.70935	-0.79473	-0.18455			255.55	2.13272	-1.15741	-0.52089	-1.87208	-3.12901	1.38596	2.77348	-0.09793			313.8	0.76162	0.50191	1.86806	1.56593	1.40845	1.96894	2.27935
255.8	1.02188	0.1724	-0.52687	-0.25059	-0.24562	-1.18274	-0.61162	0.12063			255.6	2.59048	-0.6081	0.36412	-0.59034	-0.01622	1.56907	2.01054	0.05466			314	0.63955	0.04414	2.41738	2.29835	0.92016	1.99946	1.30279
255.85	2.24258	0.72171	-0.77101	-1.50181	-0.97804	-0.96911	0.73115	1.15823			255.65	1.52237	-0.02826	-0.97865	0.23363	-0.56554	2.78977	2.95658	0.93967			314.2	0.7311	1.29537	1.5934	1.84059	0.85913	1.57222	1.08916
255.9	0.10635	0.3555	-1.07618	-0.73888	-0.09303	0.16004	-0.18438	0.51736			255.7	1.33926	-0.2724	-0.21571	-0.80397	-1.60314	2.11838	3.07865	-0.15896			314.4	0.76162	0.8376	2.29531	1.84059	1.07275	1.7248	0.6314
255.95	-0.38193	1.54569	-0.74049	-0.52525	0.79198	0.86194	-0.48955	0.51736			255.75	1.79702	-1.95087	0.51671	-1.84156	-2.36608	1.29441	3.41434	-1.53226			314.6	1.67715	0.62398	2.84462	1.62696	0.55395	1.20601	0.60088
256	-0.07676	-0.1633	2.00609	1.09218	1.92113	-0.20617	-0.52007	1.06667			255.8	2.49893	-0.94379	-0.61244	-2.36036	-1.63365	2.78977	3.99418	-0.76932			314.8	2.04336	1.41744	1.86806	0.89454	1.01172	0.65669	1.11968
256.05	-0.44297	-0.77365	0.69384	0.84804	2.19579	-0.4198	0.27339	0.91409			255.85	2.1022	-0.39447	-1.71107	-2.39088	-2.03038	3.12546	3.87211	0.14621			315	0.57851	-0.04741	0.86098	2.32887	1.07275	1.5417	1.63848
256.1	-0.504	0.20291	-0.61842	-0.00645	0.8225	1.47229	-0.97783	-0.55076			255.9	2.77359	0.97882	-1.49745	-2.02467	-2.73229	2.24045	3.47538	0.26828			315.2	1.31094	0.71553	1.62392	1.59645	1.25586	2.09102	1.18072
256.15	0.59463	1.17948	-0.09962	0.23769	-0.85597	0.73987	0.88374	-0.15403			255.95	2.74307	-1.73725	-2.90126	-2.4214	-3.8004	2.05735	3.41434	-1.50174			315.4	1.49404	1.1733	2.1122	2.17628	1.19482	1.66377	0.29571
256.2	-1.29746	0.3555	1.33471	0.87856	1.31078	0.06848	-0.76421	0.09011			256	-1.34629	-1.03534	-2.19936	-1.99415	-2.61022	1.35544	3.26176	-0.83035			315.6	1.06679	1.29537	1.56288	1.90162	0.52344	2.91499	-0.68086
256.25	-0.90073	0.8743	-0.13014	-0.83043	0.18163	0.89246	-0.52007	-0.15403			256.05	-2.26181	-0.7912	-0.42934	-2.90968	-0.80968	0.98923	2.62089	-0.09793			315.8	1.12783	1.11226	1.99013	1.84059	0.67602	1.63325	1.36382
256.3	-0.25986	0.50809	0.20556	-1.95958	-0.24562	-0.57238	0.51753	0.51736			256.1	-0.70542	-1.1269	0.30309	-2.81813	-2.09142	1.75217	3.13969	-0.25052			316	1.58559	0.6545	1.13564	2.14576	0.67602	1.35859	1.51641
256.35	-0.41245	-0.59054	-0.28273	-0.64732	-0.64235	-1.06067	0.57856	0.15115			256.15	-1.25473	-0.0893	-0.73451	-2.45192	-1.78624	2.11838	4.11625	0.93967			316.2	1.55508	0.28829	0.79994	2.42042	1.07275	1.60273	1.18072
256.4	-0.22935	0.84378	-0.19117	1.3058	1.49389	-0.90808	0.94477	0.2427			256.2	-1.77353	0.36847	0.45567	-1.93312	-2.30504	1.59958	2.37675	0.78708			316.4	1.28042	1.26485	1.34926	2.17628	1.77466	0.87031	0.96709
256.45	0.99136	0.3555	-0.34376	0.81752	0.63939	-0.45031	0.51753	-0.55076			256.25	-4.00131	-1.76777	0.05894	-1.75001	-2.48815	0.25681	2.31571	0.66501			316.6	0.67007	-0.44414	0.61684	2.23732	0.58447	0.77876	0.29571
256.5	-0.59556	-0.01071	-0.64894	0.45131	0.33422	-0.6029	0.51753	-0.82542			256.3	-3.32993	-2.65277	1.43224	-1.62794	-2.12193	1.99631	2.16312	0.08518			316.8	0.09023	0.77657	0.58632	1.90162	1.59155	0.44307	0.08208
256.55	-1.11435	1.0574	0.17504	-1.22716	0.8225	-0.96911	0.91426	0.18166			256.35	-1.86508	-0.97431	0.94395	-1.41432	-0.74865	1.59958	2.49882	-1.07449			317	-0.06236	0.50191	1.37978	2.05421	0.95068	0.53462	0.35674
256.6	-1.29746	0.59964	0.20556	0.11562	1.15819	-0.69445	0.24287	-0.73386			256.4	-1.28525	-0.18085	-0.8871	-0.95655	-0.99279	0.71457	3.87211	-0.67776			317.2	0.76162	0.28829	1.01357	2.29835	0.64551	1.63325	0.08208
256.65	-0.19883	0.66068	-0.28273	0.72597	-1.46632	-0.05359	0.42598	-1.4968			256.45	-0.36972	0.52105	-0.64296	-0.52931	-1.78624	1.93528	2.49882	-1.01346			317.4	2.04336	0.95967	1.22719	2.84767	1.13379	1.48066	0.60088
256.7	0.47256	0.08084	-0.13014	-1.10509	-0.36769	-0.11462	-0.03179	0.15115			256.5	0.45425	-0.18085	0.88292	-0.98707	-1.29796	1.81321	1.40018	-0.12845			317.6	1.70766	1.1733	1.65444	2.81715	0.58447	1.81636	1.27227
256.75	0.35049	-0.59054	0.14452	-1.04405	0.73095	0.31263	-0.06231	-0.88645			256.55	0.51529	-1.00483	0.91344	-1.29225	-1.96935	1.38596	3.29227	1.39743			317.8	1.15835	0.8376	1.28823	1.62696	1.13379	1.35859	0.66192
256.8	-0.74814	-1.04831	0.17504	-0.70836	0.70043	0.28211	-0.70317	-0.70335			256.6	-1.01059	-0.7912	1.09654	-1.81105	-2.24401	1.01975	3.53642	0.54294			318	0.42593	0.71553	1.16616	1.04713	1.07275	1.57222	1.51641
256.85	-1.08384	0.14188	0.26659	0.32924	-0.2151	0.95349	-1.58818	-0.39817			256.65	-1.52939	0.12432	-0.61244	-0.6819	-1.69469	-1.02493	2.95658	-0.67776			318.2	1.28042	0.80708	1.92909	1.32179	0.43188	2.30464	0.87554
256.9	-0.71763	2.52225	1.33471	1.94667	0.02904	0.19055	0.48701	0.12063			256.7	-1.04111	1.19244	0.11998	-0.13258	-1.42003	0.5925	2.04105	-0.09793			318.4	0.67007	0.68501	0.92201	2.29835	1.10327	2.54878	1.11968
256.95	0.77773	1.63724	1.85351	-0.55577	0.97509	-0.54187	1.1584	-1.28318			256.75	-0.18662	0.06329	0.21153	-0.46827	-2.42711	0.34836	0.60673	0.42087			318.6	1.52456	1.38692	1.16616	1.65748	0.21826	1.57222	0.66192
257	0.83877	-0.46847	1.76195	-1.31871	-0.76442	0.52625	-0.76421	-0.03196			256.8	-0.64438	-0.42499	-0.82607	-1.32277	-1.90831	0.19577	2.13261	2.25192			318.8	-0.00132	1.23433	1.53237	1.84059	0.9812	2.18257	-0.03999
257.05	0.28945	-0.52951	-0.34376	-1.31871	-0.917	-0.35876	0.24287	0.02908			256.85	-0.82749	0.9483	-1.22279	-1.41432	-1.23693	0.62302	3.26176	1.8552			319	1.49404	0.22725	1.50185	1.59645	0.58447	1.81636	0.38726
257.1	0.59463	-1.26193	-0.28273	-0.79991	-0.27613	1.71643	1.03633	-1.4968			256.9	-1.34629	1.31451	-1.65004	-2.23829	-1.78624	3.06443	1.49174	1.55002			319.2	0.91421	-0.16948	1.86806	1.50489	0.70654	2.33516	0.38726
257.15	-0.56504	-0.77365	0.51073	-0.70836	-0.3982	1.38074	1.92134	-1.34422			256.95	-2.62802	2.10797	-1.52797	-2.75709	-2.7628	2.42356	2.16312	0.26828			319.4	0.82265	0.77657	1.80702	2.17628	1.34741	2.0605	-0.19258
257.2	0.35049	0.14188	1.12108	-1.41026	-1.19166	0.40418	0.54805	0.02908			257	-1.10215	0.85675	0.60826	-1.81105	-2.91539	0.89768	2.04105	0.08518			319.6	1.00576	0.59346	2.29531	2.69508	0.82861	2.70137	-0.71137
257.25	0.96084	-0.1633	-0.49635	-0.9525	1.76854	-0.51135	-1.37456	1.09719			257.05	-1.65146	0.55157	0.76085	-1.81105	-1.75572	0.83664	1.27811	0.08518			319.8	1.67715	0.86812	2.1122	2.45094	1.65259	2.02998	0.50933
257.3	0.41152	-0.10226	-1.8086	-0.67784	0.97509	0.16004	-1.22197	-0.24558			257.1	-1.40732	1.1314	0.42516	-0.83448	-2.61022	0.89768	2.74296	0.90915			320	0.76162	0.34932	1.44081	2.54249	2.07983	1.05342	-0.4062
257.35	0.10635	1.14896	-0.09962	-0.15904	-0.64235	0.00745	-0.00127	0.09011			257.15	0.51529	1.95538	-0.79555	0.78295	-3.19005	1.75217	2.55985	-0.37259			320.2	0.97524	0.3188	2.53945	2.14576	1.25586	1.51118	0.23467
257.4	0.50308	0.93533	0.54125	0.05458	-0.48976	-0.4198	-0.45903	0.02908			257.2	1.52237	1.83331	-0.30727	0.41674	-1.32848	0.86716	2.68192	-0.18948			320.4	0.70058	0.16622	1.95961	2.42042	1.13379	1.20601	-0.4062
257.45	0.74722	-0.19382	0.38866	1.33632	0.36473	-0.72497	-0.30645	-0.39817			257.25	0.21011	2.96246	1.61534	1.14916	0.31947	1.72165	2.19364	0.32932			320.6	0.63955	0.71553	1.28823	2.2068	0.73706	2.48774	0.05156
257.5	-0.80918	0.1724	0.114	0.32924	0.33422	1.35022	0.33442	-0.12351			257.3	1.09512	2.56573	3.17174	0.59984	-0.71813	2.69822	2.25468	-0.76932			320.8	0.48696	1.32588	1.44081	1.74903	0.03515	2.27412	-1.65742
257.55	0.04531	0.75223	0.08349	-0.73888	0.94457	-0.26721	-0.00127	1.76858			257.35	1.27822	1.68072	1.79845	1.05761	-2.09142	2.1489	2.16312	-0.64725			321	1.9518	1.20381	1.68495	2.3899	1.74414	1.32808	-1.07759
257.6	1.32705	0.69119	0.72435	0.32924	0.94457	0.70935	0.88374	0.33425			257.4	0.8815	2.62677	1.31017	1.36278	-1.78624	-0.47561	1.73588	-0.89139			321.2	1.43301	1.23433	2.35634	2.9087	1.46948	1.75532	-0.37568
257.65	0.35049	0.53861	0.48021	-0.31163	-0.52027	-0.11462	1.31099	-0.55076			257.45	0.69839	2.84039	1.00499	1.5764	-1.57262	0.0737	2.43778	-0.12845			321.4	1.64663	0.44087	1.0746	2.78663	1.37793	2.30464	0.44829
257.7	0.28945	1.0574	-0.13014	0.63442	-2.19874	0.12952	1.61616	0.21218			257.5	0.82046	2.93194	1.76793	2.40038	-2.24401	2.6677	2.52934	-0.9219			321.6	1.06679	1.23433	0.58632	2.96974	1.01172	1.96894	-0.07051
257.75	-1.5416	-0.19382	0.32763	0.75649	-1.31373	-0.35876	0.76167	0.27322			257.55	1.00357	2.96246	0.94395	3.16332	-2.45763	1.99631	2.13261	0.39035			321.8	0.82265	1.32588	0.98305	2.66456	0.61499	2.7624	-1.68794
257.8	-1.11435	-1.59762	-0.61842	0.29872	-0.58131	-0.78601	-0.33696	0.4258			257.6	-0.61386	2.01641	1.64586	3.1328	-3.55626	1.01975	-0.36983	-0.43362			322	0.2123	0.16622	1.22719	2.05421	1.13379	2.12153	-3.64106
257.85	-0.93125	-0.92624	-0.22169	1.70253	-0.55079	-1.45739	-1.67974	-0.24558			257.65	-0.55283	1.16192	2.83604	0.8745	-2.54918	2.36252	-0.24776	-0.34207			322.2	0.30386	0.62398	0.61684	1.81007	1.77466	1.99946	-2.48139
257.9	-0.87021	-0.10226	-0.09962	0.11562	0.24266	-0.14514	-0.06231	-1.19163			257.7	-1.83457	2.23004	1.67638	0.90502	-0.96227	3.12546	-0.70553	0.05466			322.4	1.34145	1.02071	0.8915	1.62696	0.88965	1.41963	-1.23017
257.95	-1.17539	0.72171	-0.31324	-1.37974	-0.24562	0.86194	0.33442	-0.36765			257.75	-1.01059	2.96246	1.43224	0.38622	-0.77916	3.09494	0.11845	-0.09793			322.6	1.2499	1.23433	0.76943	2.60353	1.43896	1.41963	-0.46723
258	1.02188	-0.19382	1.39574	-0.31163	-0.45924	1.47229	0.54805	0.02908			257.8	-1.52939	0.18536	2.01207	-0.07154	-1.60314	3.7053	0.21	-1.04397			322.8	1.18886	1.63106	0.64736	1.96266	0.79809	1.90791	-1.1081
258.05	0.65566	0.3555	1.36522	-0.76939	-0.45924	0.31263	-1.28301	1.09719			257.85	-2.10922	-0.30292	2.65294	0.8745	-1.63365	3.46115	0.69828	-0.95242			323	1.00576	1.47847	0.34218	1.44386	1.10327	0.77876	-0.74189
258.1	1.32705	0.11136	0.35814	-0.61681	0.57836	0.12952	-0.42852	0.70046			257.9	-1.98715	-0.33344	1.73741	1.5764	-2.0609	3.58323	-0.06466	-0.46414			323.2	0.57851	1.47847	-0.17662	2.32887	0.64551	2.30464	-1.47431
258.15	0.80825	0.29447	1.30419	-0.34215	-0.917	-0.99963	0.02925	0.36477			257.95	-1.1937	1.52813	0.91344	-0.89552	-3.00694	1.53855	0.02689	0.17673			323.4	1.2499	2.14986	-0.26817	2.3899	1.34741	2.67085	-0.83345
258.2	0.38101	-0.07175	0.60228	0.72597	-0.55079	-0.05359	-1.49663	-0.06248			258	-1.01059	1.16192	1.79845	-0.95655	-4.16661	0.74509	1.91898	-0.49466			323.6	1.00576	2.30245	0.09804	1.71852	1.77466	1.81636	-0.37568
258.25	0.68618	0.38602	0.4497	0.14613	-0.00148	-0.26721	0.45649	0.15115			258.05	-1.31577	1.61969	2.50035	-1.17018	-2.36608	0.77561	0.02689	-0.64725			323.8	1.06679	1.50899	-0.23765	2.78663	1.25586	2.39619	0.78399
258.3	-0.22935	0.53861	1.30419	-0.31163	-0.45924	0.31263	0.09028	0.33425			258.1	-0.33921	1.25348	2.25621	-0.1631	-1.14537	1.99631	0.21	-1.41018			324	0.60903	1.63106	-0.26817	2.11525	1.04224	1.57222	0.50933
258.35	1.08291	0.01981	0.75487	-1.68492	-0.30665	-0.38928	-1.28301	0.51736			258.15	-1.83457	1.19244	2.53087	-0.01051	-3.00694	0.5925	0.42362	-0.22			324.2	0.51748	1.1733	-0.02403	1.99317	1.28638	1.81636	0.93657
258.4	1.05239	-0.01071	-0.34376	0.51235	-0.2151	-1.18274	-2.1375	-0.73386			258.2	-1.22422	1.1314	2.53087	0.69139	-3.43419	1.87424	0.57621	-1.62381			324.4	0.36489	0.56294	0.28115	1.77955	1.56103	1.90791	1.27227
258.45	-0.07676	-0.37692	-1.35084	0.57338	-0.27613	-0.72497	1.03633	-0.67283			258.25	-2.23129	2.29107	1.73741	1.27123	-1.87779	3.82737	1.06449	-0.70828			324.6	0.0292	0.59346	0.52529	2.75611	0.73706	2.70137	-0.61982
258.5	-0.10728	0.01981	-0.46583	-0.09801	-0.00148	0.4347	0.67012	0.15115			258.3	-1.13266	0.18536	0.94395	0.66088	-1.0233	3.43064	1.58329	-1.92898			324.8	-0.18443	0.71553	0.70839	2.75611	0.95068	2.02998	0.78399
258.55	0.47256	0.1724	-0.77101	0.42079	0.09008	1.25867	1.82978	-0.00144			258.35	-0.88852	0.21588	0.51671	-0.07154	-1.17589	2.27097	1.58329	-1.53226			325	-0.15391	0.1357	1.37978	2.02369	0.76758	1.96894	-0.5893
258.6	0.16738	0.78275	1.06005	0.2682	0.18163	0.49573	0.67012	-0.45921			258.4	-1.43784	1.6502	0.18102	0.14208	-3.12901	0.77561	1.33915	-1.99002			325.2	0.36489	0.59346	0.95253	2.11525	0.85913	1.84687	-0.28413
258.65	-0.80918	0.84378	1.09057	-0.61681	0.18163	-0.54187	-0.36748	0.05959			258.45	-0.6749	0.33795	0.3336	-0.1631	-2.94591	0.71457	0.54569	-3.11917			325.4	-0.33701	1.57002	0.43373	1.04713	0.43188	2.30464	0.02105
258.7	-2.27402	-0.04123	0.6328	-0.03697	1.31078	-1.54895	-1.22197	0.45632			258.5	-1.92612	1.95538	-0.06313	-0.65138	-3.19005	0.77561	2.77348	-1.31863			325.6	0.94472	0.89864	0.58632	1.10817	0.43188	2.12153	-0.19258
258.75	-0.59556	-1.10934	-0.89308	0.17665	1.18871	-0.63342	-1.06939	-0.64231			258.55	-2.99423	1.86383	1.1881	-0.74293	-1.32848	-0.07888	3.10917	-1.22708			325.8	0.57851	0.07466	0.15908	2.51197	0.73706	1.96894	-4.37348
258.8	-0.44297	0.01981	-1.99171	-1.04405	-0.24562	0.40418	-1.28301	-1.52732			258.6	-2.20078	1.9859	0.54723	-0.59034	-1.81676	-0.84182	1.91898	-1.74588			326	0.60903	1.23433	1.10512	0.74195	0.92016	2.15205	-9.19526
258.85	-0.65659	-0.31589	-0.86256	-0.40318	1.40233	-0.38928	-0.94731	-0.24558			258.65	-3.6351	-0.02826	-1.34486	-1.65846	-3.03746	-0.38406	1.58329	-1.99002			326.2	0.79214	0.6545	0.92201	2.14576	0.82861	1.26704	-4.34297
258.9	0.04531	0.29447	0.20556	-1.1356	-0.18458	-0.69445	0.1208	-0.52024			258.7	-2.44492	2.07745	0.11998	-2.84864	-2.79332	0.74509	0.9119	-1.62381			326.4	0.82265	0.50191	1.50185	2.08473	-0.02588	1.93843	-2.48139
258.95	0.31997	0.11136	-0.4048	-0.79991	-0.45924	-0.57238	1.3415	-0.15403			258.75	-2.38388	0.9483	-0.58192	-2.39088	-1.23693	0.62302	1.4307	-0.55569			326.6	-0.42857	0.22725	1.56288	2.32887	1.25586	2.54878	-1.74897
259	-0.35142	0.81326	-0.28273	-0.00645	0.18163	-0.35876	2.31807	0.48684			258.8	-2.17026	-0.30292	-1.31435	-1.13966	-3.49523	2.51511	2.04105	-1.04397			326.8	1.18886	0.3188	1.44081	2.17628	1.31689	2.79292	-1.81001
259.05	-1.20591	0.32498	-0.31324	1.91615	-0.82545	0.92298	0.91426	-0.33714			258.85	-1.01059	-1.49311	-1.9247	-1.32277	-3.8004	2.45407	2.28519	-1.89847			327	1.46352	0.59346	1.74599	2.96974	1.37793	2.67085	-2.8476
259.1	0.16738	-0.43796	-0.16066	0.54286	-0.917	0.67884	0.91426	-0.76438			258.9	-0.98008	-0.94379	-0.42934	-2.69606	-2.21349	1.81321	1.4307	-2.96658			327.2	0.91421	0.19673	1.83754	2.57301	1.07275	3.15913	-0.95552
259.15	-0.38193	-1.17038	0.23607	-0.18956	-1.22218	0.06848	-0.15386	-0.00144			258.95	-2.20078	2.04693	0.36412	-1.47535	-0.47399	0.56199	1.55277	-3.1802			327.4	0.51748	1.08174	1.25771	2.35939	0.21826	2.51826	-1.84052
259.2	-2.09092	0.20291	0.9685	0.11562	-0.30665	0.49573	-0.97783	0.70046			259	-1.07163	1.58917	-0.79555	0.1726	-0.26036	2.72873	1.30863	-3.45486			327.6	0.7311	0.95967	1.53237	2.26783	0.61499	2.70137	-0.89448
259.25	-1.32798	0.96585	0.29711	-0.67784	0.09008	-0.32824	-0.73369	-0.76438			259.05	0.08804	1.16192	0.08946	0.93554	-0.41295	3.76633	2.13261	-1.89847			327.8	0.0292	0.86812	0.43373	1.59645	1.07275	2.91499	-3.48847
259.3	-0.87021	1.54569	-0.00807	-0.73888	1.09716	0.03797	-0.30645	0.70046			259.1	-1.07163	1.95538	1.34068	2.00365	0.10585	2.82029	0.51517	-1.89847			328	-0.42857	0.8376	1.04409	1.688	0.58447	2.64033	-5.50263
259.35	0.28945	0.96585	-0.4048	-0.25059	0.54784	-0.6029	0.42598	0.18166			259.15	-1.65146	0.30743	0.54723	1.02709	-0.47399	1.05027	0.14896	-2.29519			328.2	-0.3065	1.23433	0.8915	2.2068	0.58447	2.48774	-3.06123
259.4	-0.10728	-0.22433	1.09057	-1.04405	0.97509	0.03797	-0.76421	-0.978			259.2	0.08804	-0.51654	0.45567	0.90502	-2.03038	1.01975	-0.76656	-2.56985			328.4	0.15127	1.05123	1.65444	2.26783	1.19482	2.33516	-3.15278
259.45	-0.47349	-0.49899	0.93798	0.11562	-0.30665	1.86902	-0.24541	0.60891			259.25	-0.64438	0.49054	0.45567	-0.28517	-2.73229	0.34836	0.7288	-1.07449			328.6	0.67007	-0.44414	1.65444	1.8711	0.49292	2.2436	-4.37348
259.5	0.16738	1.02689	0.32763	-0.06749	0.79198	-0.05359	0.15132	0.27322			259.3	-1.62094	-0.05878	0.51671	1.08812	-0.77916	-0.47561	1.21708	-0.06741			328.8	0.7311	-0.81035	3.08876	1.38282	0.43188	1.66377	-3.67158
259.55	0.1979	-0.04123	-0.03858	-0.49474	0.3037	-0.23669	-1.28301	0.45632			259.35	-1.59043	0.06329	0.97447	2.36986	0.50257	1.59958	0.3931	-1.41018			329	0.48696	-0.71879	1.92909	1.93214	-0.02588	2.2436	-4.06831
259.6	-0.35142	-0.46847	-0.34376	-1.80699	-1.16114	0.55677	-0.52007	-0.58128			259.4	-3.05527	-0.33344	1.85948	3.22435	1.87587	2.39304	-0.40035	0.39035			329.2	-0.09287	-1.08501	1.77651	3.4275	0.15723	2.36567	-4.70918
259.65	-1.17539	0.14188	-0.0691	-0.86095	-0.7339	0.37366	-0.52007	-0.39817			259.45	-1.95664	-0.30292	1.27965	2.64452	0.83827	1.14182	-0.09518	-0.03689			329.4	0.45644	0.3188	2.17324	3.18336	0.21826	1.78584	-7.79145
259.7	-0.74814	-0.10226	-0.49635	-0.12852	0.42577	-0.35876	-1.74077	-1.13059			259.5	-1.16318	-0.15033	-0.1852	1.27123	0.25843	1.84372	2.28519	-0.25052			329.6	-0.24546	0.16622	2.29531	3.03077	0.09619	0.77876	-4.46504
259.75	0.7167	0.8743	-0.86256	-1.22716	-0.09303	-0.84704	-0.09282	-0.33714			259.55	-1.77353	0.33795	2.31725	1.08812	-0.13829	3.61374	0.42362	-0.64725			329.8	0.97524	-0.13896	1.77651	1.71852	0.82861	2.12153	-0.74189
259.8	0.35049	0.66068	-0.25221	-0.28111	0.24266	-0.48083	0.18184	0.79202			259.6	-2.29233	1.74176	2.5919	1.21019	0.3805	3.12546	-0.49191	-0.00638			330	1.15835	-0.07793	2.631	2.23732	-0.33106	1.69429	-0.25361
259.85	0.47256	1.24051	1.02953	-1.62389	-1.2527	-0.23669	0.05977	1.00564			259.65	-2.56699	2.6878	0.36412	-0.37672	-0.65709	0.65354	0.21	-0.09793			330.2	1.09731	-0.59672	1.80702	1.32179	0.06567	1.14497	-1.1081
259.9	-0.504	-0.46847	-0.80152	-1.68492	1.3413	0.73987	0.27339	-0.85593			259.7	-1.40732	2.56573	0.24205	1.9121	-1.5421	1.87424	0.60673	0.11569			330.4	0.39541	0.56294	1.89858	1.56593	-0.36157	1.08394	-0.49775
259.95	0.7167	-1.65866	-0.61842	-3.14976	0.48681	-0.11462	1.6772	0.36477			259.75	-1.22422	1.68072	-0.39882	0.8745	-0.93175	2.88132	0.36259	0.20725			330.6	0.51748	0.62398	1.92909	2.14576	0.00464	1.84687	-1.29121
260	-0.07676	-1.10934	-0.64894	-0.89146	0.48681	-0.96911	0.51753	-0.00144			259.8	-3.08579	1.25348	-0.76503	0.26415	-0.13829	1.81321	0.48466	0.93967			330.8	0.30386	1.38692	1.83754	1.56593	0.58447	0.77876	-0.25361
260.05	-0.19883	0.14188	-0.37428	-0.49474	1.12767	-0.78601	-0.33696	-0.03196			259.85	-0.12558	1.86383	-0.45985	-1.62794	-1.57262	2.08786	0.94242	1.58054			331	0.45644	0.10518	2.1122	1.32179	0.21826	1.84687	-1.19966
260.1	-0.56504	1.42362	0.41918	-1.74596	0.33422	1.19763	-1.34404	-0.42869			259.9	-1.13266	2.19952	-0.97865	-2.14674	-1.32848	1.96579	1.18656	1.45847			331.2	1.18886	-0.04741	1.99013	2.05421	0.12671	1.08394	0.35674
260.15	0.04531	0.90482	0.29711	-0.98302	-0.24562	0.89246	-0.79473	-1.16111			259.95	-3.39096	2.38263	0.54723	-1.07862	-0.80968	1.99631	1.18656	1.55002			331.4	2.16543	0.56294	1.89858	1.62696	0.34033	2.18257	-2.90864
260.2	0.53359	0.3555	0.66332	-0.46422	-0.12355	-1.48791	-0.55059	0.88357			260	-2.99423	2.01641	0.39464	-1.59742	-0.56554	2.72873	0.82035	0.26828			331.6	1.92129	1.11226	1.74599	1.93214	0.40137	1.93843	-2.29829
260.25	0.44204	0.99637	0.69384	-1.68492	-0.18458	-1.6405	-0.61162	0.18166			260.05	-1.40732	2.19952	-0.03261	-1.2007	-1.45055	2.05735	0.54569	1.5195			331.8	2.13491	0.71553	1.89858	2.45094	0.49292	1.81636	-4.34297
260.3	0.65566	0.59964	-0.13014	-1.37974	-0.00148	-1.06067	0.60908	0.79202			260.1	-0.36972	1.55865	3.26329	-0.40724	-1.26744	0.43991	-0.88863	2.0383			332	3.29458	0.89864	1.77651	3.45802	-0.39209	2.0605	-3.73261
260.35	0.16738	-0.83468	-0.00807	-0.89146	0.57836	-0.90808	-0.55059	0.12063			260.15	0.94253	2.07745	4.54503	-1.78053	0.62465	0.10422	-1.89571	1.61106			332.2	1.58559	0.62398	1.89858	1.74903	-0.39209	1.93843	-6.78437
260.4	-0.71763	-1.01779	-0.89308	-0.31163	-0.24562	0.34314	-1.52715	-1.25266			260.2	-1.13266	1.9859	4.81969	-2.39088	1.02137	0.65354	0.63725	2.31296			332.4	1.73818	1.02071	2.32582	1.8711	-0.36157	1.38911	-1.41328
260.45	0.07583	-0.65158	-0.13014	-0.4337	-0.30665	0.40418	0.6396	-0.55076			260.25	0.14907	3.54229	1.92052	-0.25465	0.01429	1.44699	1.4307	1.12277			332.6	1.43301	0.95967	1.83754	2.17628	0.9812	1.78584	0.53985
260.5	1.4186	-0.1633	0.29711	-0.61681	-1.10011	0.06848	1.46357	0.36477			260.3	-0.88852	4.57989	2.95811	-1.10914	-0.16881	2.57615	1.21708	1.42795			332.8	1.15835	1.08174	2.02065	2.17628	0.55395	1.69429	0.6314
260.55	-0.25986	0.44705	0.41918	-0.79991	-0.2151	0.40418	-0.21489	0.63943			260.35	-1.10215	3.23712	3.47691	-2.6045	-0.29088	0.56199	1.21708	2.09934			333	1.49404	1.08174	1.50185	2.84767	0.09619	1.14497	0.69243
260.6	-1.81626	0.01981	-1.01515	-0.46422	0.3037	0.49573	-0.12334	-1.64939			260.4	-4.00131	2.77935	2.9276	-1.50587	-0.35192	1.53855	-0.09518	2.92331			333.2	1.2499	0.47139	1.56288	1.77955	0.92016	1.29756	1.3333
260.65	-0.41245	-0.49899	-0.80152	0.23769	-0.15406	0.12952	0.76167	-0.85593			260.45	-3.02475	1.9859	2.74449	-1.96363	-0.19933	1.41648	1.21708	1.03122			333.4	1.86025	0.3188	1.5934	2.08473	1.31689	1.11445	0.1126
260.7	-0.56504	-0.25485	-1.41188	-1.04405	-1.74098	0.70935	-0.24541	-0.21506			260.5	-1.28525	4.15265	1.92052	-2.57399	0.16688	1.75217	0.42362	-0.31155			333.6	1.46352	0.19673	2.72255	2.11525	-0.14795	1.81636	0.26519
260.75	-0.44297	1.5762	-2.02223	-1.37974	-0.45924	-0.29773	-0.398	-0.15403			260.55	-1.74301	4.97662	3.72105	-1.84156	-1.96935	2.17942	1.52225	0.23776			333.8	1.09731	-0.04741	1.99013	2.26783	0.00464	1.57222	1.05864
260.8	-0.13779	1.14896	-0.16066	-1.56285	-0.76442	-0.57238	0.1208	-0.03196			260.6	-2.35336	4.48834	1.89	-2.48243	-2.54918	1.50803	0.88139	-0.4031			334	0.57851	-0.3831	2.02065	3.39698	0.2793	1.35859	1.11968
260.85	-0.19883	0.59964	0.87694	-1.71544	-1.06959	-1.57946	0.05977	-0.45921			260.65	-3.81821	4.4273	-0.58192	-3.52003	-1.72521	1.29441	0.17948	0.20725			334.2	0.76162	-0.26103	1.56288	3.48854	0.79809	0.68721	1.63848
260.9	0.53359	-0.65158	0.41918	-1.04405	0.18163	-0.6029	-0.24541	-1.34422			260.7	-2.65854	3.35919	-0.27675	-2.02467	-0.65709	0.0737	0.05741	1.21433			334.4	1.18886	-0.65776	2.26479	3.36647	0.34033	1.32808	1.8521
260.95	0.25894	-0.62106	-0.00807	0.2682	0.33422	-0.54187	-0.33696	-2.74802			260.75	-0.98008	3.57281	0.88292	-1.9026	-0.53502	-0.13992	1.00346	0.78708			334.6	1.7687	1.05123	1.56288	3.51905	0.88965	0.77876	1.63848
261	0.59463	-2.17746	0.35814	-0.03697	0.97509	0.28211	0.85322	-0.67283			260.8	-0.73594	4.09161	-0.1852	-2.51295	-3.19005	0.89768	1.9495	-1.04397			334.8	1.52456	0.28829	0.67787	3.64112	0.67602	1.17549	1.8521
261.05	-0.44297	-0.19382	1.24315	-0.64732	1.03612	-0.0841	-0.24541	-0.06248			260.85	-2.04819	4.27472	-1.10072	-2.81813	-4.77696	1.23337	1.58329	-1.16604			335	0.97524	0.25777	0.67787	2.11525	0.4624	1.05342	1.69951
261.1	0.41152	0.05032	-0.28273	-0.61681	-0.30665	-0.75549	0.30391	0.30373			260.9	-3.05527	4.88507	-0.58192	-1.75001	-4.04454	0.01267	0.24052	-0.03689			335.2	2.40957	0.53243	1.53237	2.9087	0.37085	1.17549	1.05864
261.15	-0.01572	0.11136	-1.35084	-0.37266	0.21215	-0.78601	0.09028	0.09011			260.95	-2.81113	3.45074	-0.85658	-0.6819	-3.64781	0.62302	-0.64449	0.17673			335.4	1.86025	1.50899	2.20375	3.21388	1.43896	1.29756	1.18072
261.2	-1.41953	-0.28537	0.26659	-0.73888	-0.85597	1.38074	-0.398	0.51736			261	-1.1937	2.90142	-1.19228	0.53881	-3.83092	0.89768	-0.52242	-1.07449			335.6	2.10439	1.05123	1.71547	2.75611	0.15723	1.35859	1.48589
261.25	-0.80918	-1.384	-0.43531	-1.53233	-1.2527	1.22815	-1.4356	-0.55076			261.05	-1.1937	4.27472	-1.80263	-1.10914	-3.19005	-1.26907	0.08793	-0.25052			335.8	1.82973	-0.07793	1.47133	3.03077	0.49292	0.77876	2.03521
261.3	-0.44297	-0.3464	-1.04566	-0.92198	0.09008	0.099	-0.64214	-1.52732			261.1	0.027	3.78643	1.40172	-0.71241	-3.8004	-0.90286	2.22416	3.04538			336	1.67715	0.41036	2.08168	1.93214	1.37793	1.84687	2.06572
261.35	0.77773	1.97293	0.14452	-0.86095	-0.36769	-0.11462	-0.42852	-0.58128			261.15	1.21719	3.7254	0.69981	0.32518	-3.31212	-0.07888	2.01054	2.40451			336.2	1.89077	1.1733	2.17324	2.63404	-0.30054	0.90083	1.88262
261.4	0.38101	0.81326	-0.31324	-0.61681	-0.12355	-1.42688	-0.18438	0.05959			261.2	1.12564	3.17608	-1.07021	0.96605	-1.99986	0.89768	2.28519	0.87863			336.4	1.34145	1.23433	1.65444	2.96974	0.06567	1.66377	1.42486
261.45	-0.87021	-0.3464	-1.16773	-0.86095	-0.61183	-0.63342	-0.24541	-0.45921			261.25	0.85098	2.93194	-1.4059	1.79003	-1.57262	0.0737	1.79691	1.8552			336.6	1.70766	0.47139	1.77651	1.65748	-0.27002	1.60273	1.45537
261.5	-0.59556	0.99637	-1.04566	-0.4337	-0.24562	-1.03015	-0.36748	-0.33714			261.3	0.14907	4.21368	0.21153	1.82054	-2.94591	1.47751	1.21708	1.30588			336.8	1.46352	-1.02397	1.95961	2.3899	0.64551	1.63325	1.669
261.55	-0.87021	0.72171	-1.07618	-0.28111	1.09716	-1.03015	-0.61162	-0.88645			261.35	0.27114	3.57281	0.51671	1.48485	-1.38951	0.86716	1.85795	0.32932			337	2.25698	0.16622	1.95961	2.08473	0.88965	0.65669	1.02813
261.6	-0.38193	0.41654	-0.89308	-1.92906	0.76146	0.25159	0.51753	-1.00852			261.4	0.39322	3.54229	-0.97865	1.14916	0.92982	-0.13992	-0.43087	0.11569			337.2	2.34853	-0.16948	2.32582	1.10817	0.73706	0.90083	0.1126
261.65	-0.71763	-0.37692	-0.00807	-0.00645	-0.42872	0.16004	0.54805	0.12063			261.45	0.11856	2.5047	-3.02333	1.3933	2.21156	0.80613	-0.21725	-0.25052			337.4	1.73818	-0.04741	1.04409	1.99317	0.85913	0.53462	-0.5893
261.7	0.77773	0.1724	-0.52687	0.39027	0.8225	0.83142	-0.09282	0.73098			261.5	-0.70542	4.21368	-2.90126	-0.28517	0.3805	-0.29251	0.42362	-0.4031			337.6	2.04336	-1.17656	2.08168	2.3899	0.79809	0.62617	1.51641
261.75	1.54067	-0.25485	0.14452	-0.83043	-0.09303	0.25159	-0.00127	-0.55076			261.55	-1.46836	3.42022	-2.71815	0.05053	1.63173	0.68406	-0.27828	0.42087			337.8	1.31094	-0.41362	0.95253	2.60353	0.12671	0.93135	1.3333
261.8	-0.01572	0.47757	0.26659	-0.86095	-0.33717	-0.20617	0.42598	-0.67283			261.6	-1.04111	3.63385	-4.03041	-1.47535	-0.47399	1.56907	0.30155	1.39743			338	1.40249	-0.35258	1.5934	2.51197	0.82861	0.83979	1.91314
261.85	-0.56504	-0.22433	-0.70997	0.0851	1.21923	-0.4198	-1.4356	-0.36765			261.65	-1.31577	4.45782	-3.72523	0.81347	-1.38951	2.51511	0.85087	0.75656			338.2	1.49404	0.56294	0.70839	3.15284	0.79809	0.13789	1.27227
261.9	0.31997	-0.28537	-0.64894	0.6039	1.3413	-1.36584	-0.64214	-0.76438			261.7	-0.88852	3.9085	-2.68764	0.23363	-0.80968	3.09494	1.03397	1.42795			338.4	1.70766	0.80708	1.19667	2.57301	0.79809	0.71772	0.78399
261.95	0.31997	-0.46847	-1.19825	-0.18956	-0.85597	-0.45031	0.6396	-1.00852			261.75	-0.36972	2.59625	-2.59608	-2.14674	-1.32848	2.88132	0.48466	1.58054			338.6	1.18886	0.68501	0.86098	2.60353	0.64551	0.44307	-0.13154
262	0.10635	1.11844	0.114	-1.22716	-1.06959	0.70935	0.45649	-2.29026			261.8	-0.94956	2.23004	-1.68056	-1.23121	0.04481	3.27805	0.85087	0.57346			338.8	0.67007	-0.56621	0.70839	2.87818	1.16431	0.96186	1.05864
262.05	1.69326	0.78275	0.29711	-1.10509	-0.82545	0.83142	-0.12334	-0.64231			261.85	-0.21714	2.6878	1.03551	0.08104	0.34999	1.59958	1.40018	1.03122			339	1.46352	0.6545	1.50185	3.45802	1.53052	1.05342	1.05864
262.1	0.99136	0.29447	0.48021	-1.41026	-0.94752	-0.20617	0.09028	-0.12351			261.9	-0.40024	3.51178	0.60826	0.78295	-0.44347	0.86716	0.88139	-0.09793			339.2	1.7687	0.8376	0.95253	3.33595	0.70654	1.5417	-0.43672
262.15	0.68618	1.02689	0.75487	-2.05113	-0.09303	-0.45031	0.1208	1.40237			261.95	-1.01059	3.9085	-0.33778	1.11864	-1.5421	0.65354	0.21	-0.03689			339.4	1.92129	0.92915	1.04409	2.32887	1.46948	1.14497	0.8145
262.2	2.12051	-1.75021	-0.22169	0.11562	-0.27613	-0.99963	-1.25249	0.60891			262	-1.77353	2.90142	-1.07021	-0.04103	-1.75572	1.26389	1.67484	1.88571			339.6	1.61611	0.44087	1.25771	2.32887	1.59155	1.69429	1.57744
262.25	0.13687	-1.2009	-0.95411	0.20717	0.36473	0.95349	-0.398	-0.76438			262.05	-0.24765	1.92486	1.03551	0.32518	-3.03746	1.17234	1.21708	2.40451			339.8	2.68423	0.53243	0.95253	3.03077	1.13379	0.90083	1.73003
262.3	-0.53452	-0.71261	-0.46583	-1.10509	-0.27613	1.25867	0.54805	0.4258			262.1	0.05752	1.52813	0.05894	-0.37672	-2.64073	1.53855	1.61381	1.09226			340	2.50112	0.74605	1.16616	2.3899	1.25586	2.02998	0.47881
262.35	-0.47349	-0.07175	-0.34376	-0.76939	0.02904	0.06848	0.21235	-0.76438			262.15	-0.40024	1.00933	-0.3683	-1.3838	-2.48815	0.5925	2.62089	2.22141			340.2	2.07387	0.25777	1.99013	3.4275	1.62207	1.5417	0.17364
262.4	0.35049	-1.53659	-0.09962	-0.46422	0.05956	0.4347	-0.52007	-0.73386			262.2	-1.28525	1.68072	-1.31435	-3.21486	-3.03746	1.20285	2.37675	1.27536			340.4	2.95888	1.75313	1.65444	3.12233	0.88965	0.47358	-0.31465
262.45	1.11343	-0.89572	0.26659	-0.49474	-0.85597	-0.75549	-0.67266	-0.45921			262.25	-0.49179	2.47418	-2.07729	-1.65846	-2.97643	0.04319	1.00346	1.36691			340.6	1.06679	1.53951	0.46425	2.81715	0.4624	0.68721	0.23467
262.5	-0.07676	0.1724	-0.22169	0.57338	-0.03199	-0.14514	0.21235	0.73098			262.3	0.027	2.90142	-1.589	-3.42848	-2.45763	1.05027	0.45414	1.88571			340.8	1.55508	1.93623	0.98305	2.69508	0.55395	0.41255	0.32622
262.55	0.41152	-0.13278	0.78539	-1.59337	0.51732	-0.17566	-0.24541	-0.73386			262.35	-1.07163	2.53521	-0.8871	-3.18434	-2.48815	1.26389	-0.49191	1.91623			341	2.13491	2.02779	1.31874	2.75611	1.01172	1.51118	0.69243
262.6	-0.3209	-0.59054	0.48021	0.54286	-0.03199	0.70935	-0.76421	-1.64939			262.4	-1.68198	2.99298	-1.10072	-4.25245	-0.53502	-0.26199	0.30155	3.96091			341.2	1.34145	1.8752	1.19667	1.99317	0.52344	0.56514	1.08916
262.65	-0.22935	0.63016	-0.13014	0.02406	0.18163	0.34314	0.02925	-1.06956			262.45	-2.10922	3.29815	0.02843	-2.75709	-2.21349	-0.59768	1.49174	2.06882			341.4	0.88369	2.76021	1.37978	1.90162	1.19482	0.90083	0.17364
262.7	-0.71763	-0.43796	-0.16066	-0.22008	-0.45924	0.12952	0.15132	0.88357			262.5	-2.9332	1.92486	0.6693	-2.75709	-2.82384	-1.81839	1.18656	2.12985			341.6	0.94472	3.03487	1.44081	1.44386	1.28638	1.41963	1.3333
262.75	0.25894	-1.35348	0.17504	-0.49474	-0.58131	-0.4198	-0.12334	-1.71043			262.55	-1.25473	0.06329	-1.61952	-2.75709	-0.16881	-1.54373	1.55277	2.61814			341.8	2.4706	2.08882	0.76943	1.77955	1.28638	1.41963	2.12676
262.8	-0.19883	0.44705	-0.00807	-0.28111	-0.3982	0.49573	0.70063	-0.39817			262.6	0.27114	0.55157	-1.25331	-4.43556	-0.47399	-2.1846	2.31571	0.57346			342	1.06679	1.41744	0.06752	1.81007	1.31689	1.29756	1.36382
262.85	-0.93125	0.72171	1.73143	-0.55577	-0.42872	-0.26721	-2.90044	0.05959			262.65	-0.40024	1.37555	-1.00917	-3.6421	-1.57262	-0.29251	2.86503	0.17673			342.2	2.01284	1.53951	1.47133	1.53541	1.77466	0.83979	1.02813
262.9	0.68618	-0.80417	1.94506	0.02406	-0.52027	0.95349	-2.44268	0.73098			262.7	-0.98008	2.32159	-1.89418	-3.18434	-1.45055	-0.87234	3.41434	0.11569			342.4	2.16543	1.47847	0.70839	2.35939	1.22534	1.45015	0.44829
262.95	0.38101	0.11136	-0.89308	-1.95958	-0.15406	-0.72497	0.05977	-0.85593			262.75	0.60684	2.41314	-1.28383	-1.35328	-0.10778	-0.32302	2.22416	0.02414			342.6	1.55508	1.38692	1.80702	2.14576	1.53052	0.90083	1.18072
263	-0.56504	0.90482	0.114	-1.01353	1.28026	-0.4198	-0.64214	-1.25266			262.8	-0.79697	3.02349	0.05894	-2.20778	-0.99279	-1.17752	1.00346	1.5195			342.8	1.21938	0.80708	1.80702	1.44386	1.86621	1.84687	-0.37568
263.05	0.16738	-0.52951	1.21264	-0.18956	0.48681	-0.20617	-0.64214	0.05959			262.85	0.27114	2.77935	-0.91762	-2.90968	-1.66417	-0.53665	0.51517	1.91623			343	1.9518	0.3188	1.92909	1.8711	1.95776	1.96894	0.20415
263.1	1.32705	1.27103	0.17504	-1.59337	-0.24562	-0.81653	-0.03179	1.09719			262.9	0.51529	0.70416	-2.26039	-3.42848	1.235	-1.51321	0.78983	-1.47122			343.2	0.57851	0.77657	2.32582	1.96266	1.71362	1.57222	0.32622
263.15	0.04531	0.93533	0.20556	-0.00645	-0.18458	0.77039	-0.03179	0.45632			262.95	0.57632	0.58209	-3.08437	-3.55055	2.36415	-0.26199	1.70536	0.11569			343.4	0.63955	1.66158	1.71547	0.80299	1.71362	1.20601	-1.13862
263.2	-0.01572	0.38602	-0.83204	-0.31163	1.09716	0.19055	-0.06231	-0.55076			263	-0.03403	2.59625	-0.52089	-3.79469	1.05189	0.0737	1.36967	0.32932			343.6	0.42593	1.72261	1.95961	1.1692	1.19482	1.69429	1.05864
263.25	0.74722	-0.10226	-0.16066	-0.00645	0.24266	0.34314	-0.09282	0.09011			263.05	-0.36972	0.46002	-2.53505	-3.24537	3.06605	0.37888	3.04813	-1.4407			343.8	1.52456	1.3564	1.83754	1.71852	1.34741	1.05342	0.78399
263.3	-0.504	-0.3464	0.20556	0.69545	-1.52735	0.34314	-0.398	-0.15403			263.1	0.82046	1.52813	-2.22987	-2.84864	2.69984	-0.23147	3.65849	0.2988			344	0.67007	0.77657	1.01357	1.8711	1.74414	0.80928	2.3709
263.35	0.0148	0.59964	-0.86256	-0.52525	-0.88649	-0.23669	-0.398	-0.67283			263.15	0.51529	0.64312	-0.64296	-2.87916	0.96034	0.13474	3.26176	-1.04397			344.2	0.76162	0.92915	1.34926	1.90162	1.71362	0.87031	2.95073
263.4	1.17446	-0.80417	0.114	-0.34215	-0.36769	1.04505	-0.21489	0.15115			263.2	0.30166	0.58209	-1.98573	-2.51295	0.59413	1.23337	1.85795	-0.00638			344.4	0.91421	0.86812	1.28823	1.71852	1.43896	1.7248	3.89678
263.45	0.41152	-1.29245	0.72435	-1.62389	0.73095	-0.66394	-0.42852	-0.2761			263.25	-0.27817	-1.52362	-3.17592	-0.89552	1.35707	1.81321	1.79691	0.69553			344.6	0.36489	0.95967	1.77651	1.29127	1.65259	2.30464	3.98833
263.5	-0.29038	-0.31589	-0.00807	-1.6544	-0.24562	0.25159	-0.09282	-0.88645			263.3	0.60684	-1.1269	-1.46693	-0.59034	0.99086	1.01975	3.29227	-0.55569			344.8	0.548	2.33296	2.02065	1.56593	1.77466	1.57222	3.10332
263.55	-0.80918	0.3555	0.54125	-2.02061	0.05956	-0.11462	0.60908	0.48684			263.35	0.027	-0.24189	-1.52797	-0.43776	-0.22985	-0.1094	3.23124	-0.12845			345	0.42593	2.18038	1.77651	1.62696	1.92724	1.78584	2.8897
263.6	0.68618	0.59964	0.4497	-1.56285	-0.55079	0.22107	-1.6187	-0.21506			263.4	-0.52231	-1.64569	-1.13124	-1.10914	-0.59606	0.83664	2.31571	-0.86087			345.2	0.67007	2.05831	1.19667	2.08473	1.80517	1.93843	2.92022
263.65	-0.07676	-0.28537	0.51073	-0.34215	0.27318	0.86194	-0.15386	-0.15403			263.45	-0.88852	-1.46259	0.79137	-0.37672	-0.50451	0.37888	2.65141	-1.37967			345.4	0.42593	1.63106	1.65444	0.74195	1.53052	2.67085	2.95073
263.7	-0.47349	1.66776	0.35814	-1.16612	0.12059	1.16712	0.60908	-0.12351			263.5	-0.49179	-0.30292	-1.52797	1.05761	-0.80968	-0.6282	2.16312	-1.31863			345.6	-0.3065	0.6545	1.4103	1.19972	0.82861	1.75532	2.85918
263.75	0.62515	-1.01779	0.48021	-1.01353	-0.00148	0.40418	0.51753	0.2427			263.55	0.66787	0.15484	-2.56557	0.78295	0.3805	0.86716	1.61381	-0.31155			345.8	0.548	0.50191	1.62392	1.81007	1.80517	1.60273	3.04229
263.8	-0.19883	-0.80417	0.23607	-0.89146	0.8225	0.58728	0.54805	2.43996			263.6	-0.03403	-0.05878	-2.01625	0.75243	0.01429	1.99631	1.09501	0.32932			346	1.49404	1.32588	1.62392	1.62696	1.83569	1.17549	2.85918
263.85	-0.71763	1.0574	0.69384	-1.10509	0.36473	0.28211	-0.42852	0.97512			263.65	-0.12558	-0.63861	-0.49037	0.8745	-1.45055	0.83664	1.18656	-1.19656			346.2	1.21938	1.11226	1.74599	1.65748	1.37793	1.7248	2.95073
263.9	0.22842	-0.37692	0.29711	-1.31871	-0.42872	-0.26721	-2.1375	-0.91697			263.7	-0.18662	-0.45551	-1.61952	0.11156	-3.2816	1.05027	1.82743	-1.53226			346.4	1.12783	0.6545	2.69203	1.19972	2.04932	2.0605	3.9273
263.95	1.08291	-0.04123	0.35814	0.14613	-0.58131	0.55677	-0.24541	-0.91697			263.75	0.45425	-0.42499	-0.61244	-0.13258	-0.68761	2.45407	1.79691	0.57346			346.6	1.03628	0.80708	1.99013	1.29127	1.65259	3.49482	3.80523
264	-0.3209	0.44705	-0.4048	-0.49474	-0.27613	-0.45031	1.46357	-0.15403			263.8	-0.85801	-0.51654	-0.64296	-1.56691	-0.01622	1.59958	-0.27828	0.97019			346.8	1.34145	-0.44414	1.89858	1.96266	2.23242	2.15205	4.47661
264.05	0.38101	0.50809	-0.43531	-0.09801	0.21215	-1.33532	0.51753	-0.76438			263.85	-0.88852	-1.85932	-1.07021	-1.07862	-1.63365	0.65354	-0.46139	-0.43362			347	1.52456	0.89864	2.1122	1.50489	1.28638	2.36567	3.37798
264.1	-0.68711	-1.53659	-0.77101	-0.28111	-0.7339	-0.87756	-0.09282	-0.39817			263.9	-1.31577	-1.85932	-1.83315	-0.65138	-2.73229	-0.04837	1.4307	0.66501			347.2	1.09731	1.29537	2.05117	2.51197	1.13379	3.06758	2.98125
264.15	0.68618	-1.26193	-0.31324	-1.16612	-1.28321	-0.63342	-0.03179	-0.76438			263.95	-1.62094	-1.79828	-3.90834	-2.63502	-2.03038	-0.13992	1.9495	1.0007			347.4	0.57851	0.07466	1.56288	2.23732	0.88965	3.70845	3.68316
264.2	0.31997	-0.31589	-0.37428	-1.77647	0.12059	-0.14514	0.21235	-1.77146			264	-1.68198	-0.11982	-4.51869	-4.09986	-0.56554	-0.20095	2.22416	0.72605			347.6	0.91421	0.77657	1.86806	1.93214	1.40845	3.00654	4.1104
264.25	-0.35142	-0.01071	0.114	-1.10509	0.79198	-0.17566	0.76167	-1.34422			264.05	0.85098	0.73468	-2.07729	-2.72657	0.1974	1.01975	1.21708	0.45139			347.8	1.21938	1.02071	2.14272	1.8711	0.92016	3.49482	4.4461
264.3	0.38101	-0.28537	-0.70997	-0.28111	-0.55079	0.55677	-0.21489	0.18166			264.1	-0.30869	0.06329	-3.54213	-2.29933	-2.09142	-0.29251	0.42362	-1.71536			348	1.2499	1.02071	2.47841	2.08473	1.13379	3.15913	4.59868
264.35	0.74722	-0.62106	0.84642	0.0851	-0.64235	1.10608	0.60908	-0.48972			264.15	-0.79697	-1.03534	-3.72523	-0.04103	-3.00694	-0.96389	-0.85812	-0.86087			348.2	0.05971	0.59346	1.89858	2.17628	1.59155	3.03706	5.17852
264.4	1.02188	0.56912	0.87694	-1.95958	-1.34425	0.70935	-1.0999	0.30373			264.2	-2.32285	-1.95087	-3.93886	-0.83448	-1.51158	-2.8865	-0.85812	-0.49466			348.4	1.28042	0.59346	1.65444	1.19972	1.65259	2.12153	5.08697
264.45	0.07583	1.42362	-0.49635	-0.55577	0.02904	0.31263	0.1208	0.02908			264.25	-2.47544	-0.63861	-3.05385	-2.11622	-0.99279	-1.3301	0.33207	-0.64725			348.6	1.21938	1.26485	1.77651	1.29127	1.16431	1.90791	4.38506
264.5	0.10635	1.14896	-0.86256	0.45131	-0.70338	0.52625	-1.19146	0.2427			264.3	-0.36972	-0.02826	-2.74867	-3.18434	-1.57262	-0.23147	0.3931	-0.46414			348.8	0.91421	1.32588	1.83754	0.52833	1.6831	2.27412	4.72075
264.55	0.93032	0.41654	-0.03858	0.51235	-0.00148	0.49573	-1.25249	1.89065			264.35	0.24063	0.18536	-2.87074	-2.6045	-2.64073	0.01267	0.94242	-0.83035			349	1.12783	1.3564	1.04409	1.84059	2.0188	2.91499	5.57525
264.6	0.77773	0.84378	-0.4048	-2.41734	0.15111	-0.0841	-0.00127	-1.28318			264.4	1.12564	0.55157	-0.8871	-2.9402	-1.66417	-0.07888	2.19364	0.51242			349.2	1.06679	1.29537	2.47841	1.90162	1.74414	1.32808	4.53765
264.65	0.62515	-0.22433	-0.13014	-0.55577	-1.03907	-0.32824	0.45649	-1.22214			264.45	-0.27817	1.37555	-2.35194	-4.06935	-2.03038	0.34836	1.4307	0.32932			349.4	0.94472	1.8752	1.77651	0.58937	2.26294	1.96894	4.53765
264.7	-0.59556	0.72171	-0.25221	-0.58629	-0.52027	-1.39636	0.60908	-1.4968			264.5	-0.55283	2.6878	-1.61952	-2.4214	-1.84728	0.62302	2.07157	0.78708			349.6	0.94472	2.05831	1.5934	0.89454	2.44604	1.66377	4.81231
264.75	-0.8397	0.50809	0.84642	0.14613	-0.24562	0.4347	0.48701	-1.40525			264.55	-0.85801	2.59625	-0.3683	0.1726	-0.71813	0.10422	-0.40035	-0.15896			349.8	0.76162	1.47847	2.38686	0.74195	1.53052	1.5417	4.87334
264.8	0.89981	-0.04123	0.9685	-0.06749	-0.55079	-0.14514	0.51753	1.67702			264.6	-1.98715	2.59625	-0.58192	-1.2007	-1.5421	0.01267	1.7664	-1.19656			350	1.00576	0.77657	1.47133	1.81007	2.26294	2.12153	4.78179
264.85	1.38809	-0.52951	-0.37428	-1.28819	-0.64235	0.67884	-0.00127	2.04324			264.65	-2.47544	2.62677	-1.46693	-1.71949	-1.99986	1.35544	1.61381	-1.83743			350.2	1.43301	1.3564	1.92909	1.13868	1.31689	2.02998	4.75127
264.9	0.35049	-0.04123	-0.77101	-1.28819	0.27318	-0.02307	1.00581	0.66994			264.7	-0.52231	1.83331	-1.61952	0.47777	-1.29796	0.31784	2.89555	-0.95242			350.4	1.03628	1.66158	1.83754	0.83351	2.17139	1.99946	3.77471
264.95	-1.84678	0.50809	-0.80152	-0.9525	0.97509	-2.12878	0.33442	0.09011			264.75	-0.76645	2.5047	0.1505	0.14208	-0.80968	0.77561	0.7288	-1.07449			350.6	0.76162	1.53951	2.60048	1.29127	1.65259	1.69429	4.23247
265	1.14395	-0.40744	-0.98463	-0.67784	-0.36769	-1.27429	-0.03179	0.02908			264.8	-0.46128	1.92486	2.83604	0.3557	-0.71813	0.25681	1.36967	-0.43362			350.8	1.73818	1.02071	2.32582	1.26075	1.95776	2.42671	4.32403
265.05	1.26602	-0.04123	0.6328	-3.45494	-1.58839	-0.38928	-0.42852	-0.21506			264.85	0.17959	1.16192	2.53087	0.8745	-0.07726	0.34836	2.37675	0.4819			351	1.28042	0.92915	1.89858	2.17628	1.40845	1.08394	4.23247
265.1	0.62515	-0.49899	-0.52687	-0.76939	0.05956	-0.69445	-0.398	0.30373			264.9	-0.79697	2.5047	1.40172	1.63744	0.44154	1.08078	2.92606	-0.46414			351.2	1.64663	0.80708	2.44789	1.01661	1.95776	1.32808	4.29351
265.15	0.41152	1.33206	1.18212	-0.4337	0.12059	0.099	-0.79473	0.60891			264.95	-0.70542	2.87091	1.03551	1.3933	-0.56554	1.87424	0.69828	-0.9219			351.4	2.13491	1.84468	1.65444	0.80299	2.23242	1.08394	3.50005
265.2	-0.01572	0.11136	-1.65602	-1.31871	-1.13063	0.06848	0.02925	0.97512			265	-1.13266	3.7254	1.73741	1.48485	-1.87779	1.72165	0.45414	-0.52518			351.6	1.09731	2.36348	2.14272	0.95558	2.35449	1.35859	4.01885
265.25	0.62515	-1.04831	-0.22169	-0.86095	0.51732	-0.32824	0.21235	-0.58128			265.05	-1.40732	5.49542	0.24205	2.12572	-1.23693	0.98923	0.51517	-1.41018			351.8	2.01284	1.44795	2.17324	1.47438	2.7207	2.18257	4.01885
265.3	1.17446	0.11136	-0.09962	-0.92198	0.45629	-0.0841	1.12788	-0.64231			265.1	0.33218	3.23712	0.57774	2.52245	-1.60314	1.47751	1.36967	-1.65433			352	1.73818	1.1733	2.75307	1.04713	1.71362	1.48066	4.23247
265.35	-1.11435	0.47757	0.60228	-1.19664	-1.55787	-0.26721	0.05977	-0.09299			265.15	0.85098	2.77935	0.69981	3.34642	-1.87779	0.95871	1.52225	-1.47122			352.2	1.67715	0.92915	2.41738	1.41334	2.14087	1.57222	2.85918
265.4	1.4186	0.01981	0.26659	-2.38682	0.12059	-1.1217	-0.15386	-0.64231			265.2	-0.49179	3.60333	-1.07021	0.3557	-2.33556	-0.53665	1.4307	-1.4407			352.4	0.82265	0.50191	2.14272	1.32179	2.44604	2.54878	2.64556
265.45	0.59463	-1.10934	0.35814	-1.53233	-0.2151	-0.11462	-0.76421	-0.2761			265.25	-0.82749	4.33575	-0.61244	-0.80397	-1.81676	-0.35354	1.21708	-1.34915			352.6	1.03628	-0.53569	2.14272	0.68092	2.47656	1.05342	3.01177
265.5	-0.56504	0.05032	0.02245	-0.25059	0.09008	1.10608	0.79219	0.88357			265.3	-0.21714	4.30523	-0.58192	-1.2007	-1.66417	-0.20095	1.33915	-1.89847			352.8	1.18886	0.8376	2.38686	1.07765	1.89673	0.93135	3.28643
265.55	0.13687	-0.8652	-0.55738	-0.34215	-0.18458	0.25159	0.36494	1.52444			265.35	-0.64438	1.52813	-0.27675	-0.46827	-1.78624	0.34836	1.7664	-1.83743			353	0.548	1.1733	2.66152	1.90162	1.5	0.77876	3.46953
265.6	0.44204	0.53861	-0.5879	-0.55577	-0.917	-0.11462	-0.18438	0.30373			265.4	-0.33921	1.74176	-0.1852	-2.4214	-2.03038	1.56907	2.55985	-1.83743			353.2	0.27334	1.23433	3.1498	1.99317	2.35449	1.08394	3.65264
265.65	-0.16831	-0.65158	0.20556	-0.9525	0.42577	-1.27429	0.8227	-1.28318			265.45	-0.64438	1.19244	-0.03261	-1.2007	-1.26744	1.17234	2.77348	-1.4407			353.4	1.52456	1.72261	2.96669	1.59645	1.77466	1.0229	3.16436
265.7	0.59463	-0.10226	-0.34376	-0.09801	1.58544	-0.6029	0.21235	-0.55076			265.5	-0.55283	-2.10346	0.36412	-1.23121	-1.20641	1.6301	2.31571	-0.22			353.6	1.06679	1.23433	2.1122	1.01661	1.59155	1.0229	3.37798
265.75	0.83877	-0.40744	-0.49635	-1.19664	-0.88649	-0.32824	-0.12334	-0.58128			265.55	1.64444	-0.69965	0.1505	-0.92604	-1.57262	1.6301	0.51517	0.63449			353.8	1.70766	0.80708	2.38686	0.68092	1.56103	0.47358	3.89678
265.8	0.13687	0.84378	0.72435	0.17665	-0.18458	0.37366	0.54805	-1.19163			265.6	1.5834	-0.18085	0.36412	-0.865	-1.08434	0.53147	0.54569	-0.7388			354	1.06679	1.44795	2.08168	1.59645	2.04932	1.48066	3.10332
265.85	0.28945	0.11136	1.51781	0.81752	0.60888	0.34314	0.21235	-0.64231			265.65	1.94961	-1.18793	1.15758	-2.11622	0.31947	-0.35354	-0.15621	-1.10501			354.2	1.09731	1.32588	2.14272	2.17628	1.62207	1.99946	2.70659
265.9	-0.504	-0.3464	1.91454	-0.40318	0.60888	-0.38928	0.57856	-1.28318			265.7	1.88858	-2.83588	-0.03261	-1.07862	-0.56554	-0.17044	0.05741	-2.90555			354.4	1.2499	1.32588	2.53945	2.78663	2.0188	1.5417	3.34746
265.95	-0.68711	-0.52951	1.36522	-0.9525	-1.03907	0.73987	-0.67266	0.7615			265.75	1.5834	-0.85224	1.76793	-1.10914	-0.68761	1.59958	-0.3088	-3.21072			354.6	1.89077	0.47139	2.631	2.05421	2.07983	1.29756	2.95073
266	-0.80918	-0.31589	0.48021	-0.73888	-1.61891	-0.81653	0.18184	0.09011			265.8	0.48477	0.33795	1.64586	-0.46827	-1.45055	0.68406	0.42362	-1.34915			354.8	1.64663	1.20381	2.78359	2.54249	1.83569	0.5041	2.92022
266.05	-0.99228	0.93533	-0.46583	-1.56285	-0.18458	-0.20617	-0.00127	-0.21506			265.85	0.72891	-0.51654	1.06602	-0.28517	-3.12901	-0.04837	1.4307	-3.1802			355	1.18886	0.53243	2.1122	3.15284	1.6831	1.41963	2.98125
266.1	0.1979	-0.62106	-0.49635	-1.19664	-1.80201	0.83142	0.27339	-0.2761			265.9	1.09512	-0.48603	0.6693	-0.28517	-2.27452	2.39304	0.54569	-5.31643			355.2	0.91421	2.51607	2.38686	3.15284	1.71362	1.45015	2.98125
266.15	-0.62607	-0.98727	-0.37428	-1.86803	-1.22218	0.16004	0.6396	0.21218			265.95	2.77359	-0.69965	0.30309	-1.26173	-0.87072	1.93528	-0.09518	-2.17312			355.4	1.64663	1.93623	2.02065	2.48146	1.83569	1.26704	3.80523
266.2	-0.07676	-0.1633	-0.13014	-1.22716	0.3037	-1.18274	0.30391	-0.55076			266	1.5834	-0.18085	-0.82607	-1.65846	-1.23693	1.44699	1.79691	-2.44778			355.6	0.67007	1.96675	2.631	1.99317	1.77466	0.62617	2.61504
266.25	-0.41245	1.0574	-0.95411	-1.19664	0.94457	-0.35876	1.43306	0.79202			266.05	-0.09507	0.67364	-0.97865	-0.6819	-0.04674	2.24045	1.21708	-2.63089			355.8	1.18886	1.8752	2.1122	1.81007	1.62207	1.63325	3.01177
266.3	0.50308	0.56912	-0.83204	-0.67784	0.05956	-0.14514	-0.06231	0.82253			266.1	0.63736	0.27691	-1.74159	0.41674	1.235	1.41648	-0.3088	-2.29519			356	0.7311	1.05123	3.36342	2.60353	1.01172	1.05342	2.58452
266.35	0.25894	-0.52951	-0.77101	-0.25059	1.09716	0.34314	-0.9168	0.60891			266.15	3.07876	-0.69965	-2.56557	3.3159	-0.10778	1.66062	0.30155	-1.50174			356.2	0.76162	0.28829	1.56288	2.9087	1.59155	0.41255	3.34746
266.4	1.20498	-0.71261	-0.92359	-1.28819	1.43285	1.53333	-1.00835	-0.42869			266.2	4.45205	0.09381	-2.19936	3.71263	-0.01622	1.87424	-0.64449	-1.07449			356.4	1.06679	1.29537	1.77651	1.65748	1.43896	0.62617	2.55401
266.45	0.04531	0.01981	-0.4048	-0.28111	-1.00856	0.70935	0.02925	-0.21506			266.25	3.29239	-0.2724	-2.16884	2.67504	-1.42003	1.01975	-0.61398	-1.74588			356.6	1.00576	2.18038	1.65444	2.08473	1.16431	-0.74712	2.58452
266.5	-0.07676	-0.49899	0.54125	-1.19664	0.21215	0.80091	0.85322	0.18166			266.3	3.3229	-0.02826	-2.26039	2.18675	-1.87779	0.86716	-0.46139	-1.41018			356.8	1.09731	1.3564	1.31874	2.17628	1.80517	0.59565	4.32403
266.55	1.11343	-0.10226	-0.77101	-1.37974	0.66991	1.04505	-1.22197	-0.24558			266.35	3.10928	-0.05878	-0.91762	1.42381	-1.81676	1.29441	1.09501	-1.34915			357	1.82973	1.93623	1.34926	1.32179	2.14087	0.25996	4.38506
266.6	1.08291	0.66068	0.08349	-0.31163	1.64647	0.099	-0.21489	-1.46629			266.4	1.94961	-0.76068	-0.70399	0.8745	-1.87779	0.56199	0.51517	-0.67776			357.2	1.03628	1.26485	1.37978	0.83351	2.04932	-0.22832	4.4461
266.65	-0.59556	0.01981	0.69384	-0.89146	-0.06251	-0.38928	1.12788	-2.0156			266.45	1.43081	-0.39447	1.85948	0.81347	-1.72521	0.68406	-0.43087	-1.28811			357.4	1.2499	2.69917	2.1122	1.47438	2.23242	0.07686	2.49297
266.7	0.62515	-0.80417	-0.25221	-1.92906	-0.12355	-0.05359	0.30391	-0.06248			266.5	0.66787	0.88726	1.58482	0.14208	-2.67125	2.51511	-0.67501	-2.17312			357.6	1.09731	1.75313	0.76943	1.35231	2.23242	0.93135	2.1878
266.75	-0.38193	0.47757	-0.67945	-2.26475	-0.45924	-0.4198	0.45649	1.40237			266.55	2.31582	1.03985	0.8524	0.11156	-1.32848	1.23337	-0.24776	-2.63089			357.8	0.57851	1.47847	1.19667	1.23024	1.37793	1.26704	3.01177
266.8	0.1979	0.3555	-1.04566	-1.07457	0.3037	-1.39636	-0.27593	-0.12351			266.6	0.45425	2.07745	1.3712	1.33226	-2.39659	1.72165	-0.61398	-2.11209			358	0.76162	1.57002	2.72255	1.38282	1.80517	1.08394	2.70659
266.85	0.83877	-0.07175	-1.90016	-1.53233	1.09716	0.98401	-0.15386	0.7615			266.65	-1.04111	2.07745	2.28673	0.90502	-1.87779	4.16306	-0.55294	-0.76932			358.2	1.46352	1.29537	2.29531	1.38282	0.70654	0.77876	2.64556
266.9	0.25894	0.3555	-0.77101	-0.52525	-0.85597	0.25159	0.09028	1.12771			266.7	-1.34629	0.52105	1.27965	1.42381	-0.13829	4.59031	0.42362	-2.17312			358.4	1.12783	1.41744	2.23427	1.96266	1.5	0.68721	3.95781
266.95	0.62515	0.47757	-0.34376	-0.70836	-0.36769	-0.81653	-0.48955	0.45632			266.75	-0.00351	1.34503	0.79137	-1.2007	0.80775	3.3696	0.14896	-1.37967			358.6	1.03628	1.38692	1.10512	1.35231	0.73706	1.11445	3.04229
267	-0.99228	-1.29245	-0.0691	-0.73888	-0.70338	-0.54187	0.79219	1.4634			266.8	-0.61386	1.1314	2.34776	-0.865	-0.01622	2.91184	-1.07174	-1.31863			358.8	0.45644	1.1733	1.80702	1.32179	1.53052	1.14497	3.25591
267.05	0.47256	-1.07883	0.72435	-0.86095	0.12059	0.52625	1.52461	-0.67283			266.85	-0.70542	-0.63861	2.4088	-1.10914	0.41102	2.88132	-2.13985	-0.76932			359	2.10439	1.90572	2.26479	1.77955	0.92016	0.77876	3.37798
267.1	-0.07676	-0.10226	0.51073	-0.4337	1.43285	1.28919	-1.64922	-1.4968			266.9	-1.28525	-1.46259	0.1505	-0.92604	-0.16881	3.43064	-1.19381	-0.06741			359.2	1.55508	3.27901	1.10512	2.48146	1.40845	1.57222	3.43902
267.15	0.10635	-0.40744	0.26659	-2.20372	-0.67286	0.31263	-1.03887	0.45632			266.95	-0.73594	-0.85224	0.24205	-1.13966	-2.85436	3.43064	-0.27828	-0.83035			359.4	1.61611	2.79073	2.20375	2.35939	2.2019	1.87739	2.3709
267.2	0.07583	-0.80417	-0.64894	-0.40318	-0.61183	-0.20617	-0.24541	0.88357			267	0.48477	-1.09638	-0.06313	-0.71241	-2.09142	3.49167	-0.49191	-2.26468			359.6	1.7687	2.08882	1.44081	1.50489	2.32397	1.99946	1.8521
267.25	0.16738	-0.95676	0.35814	-0.55577	0.8225	1.35022	0.45649	-1.19163			267.05	0.39322	0.12432	0.54723	-0.37672	-1.32848	2.82029	-1.62106	-1.56277			359.8	1.92129	1.44795	1.86806	2.3899	2.26294	1.48066	1.57744
267.3	-0.56504	-0.52951	0.23607	0.05458	-0.18458	1.50281	-0.18438	0.21218			267.1	-0.33921	2.35211	0.48619	-1.10914	-1.45055	2.69822	-0.79708	-0.15896			360	1.21938	2.05831	1.83754	1.56593	2.50708	2.12153	2.03521
267.35	0.28945	-0.22433	-0.25221	-0.40318	-0.3982	-0.57238	-0.33696	-0.45921			267.15	-0.21714	1.92486	-1.4059	0.1726	-1.38951	1.1113	-0.8276	0.02414			360.2	1.31094	1.63106	1.86806	1.56593	2.59863	0.35151	2.49297
267.4	0.44204	-0.46847	0.78539	-1.07457	-0.15406	0.58728	-0.42852	-0.82542			267.2	-1.83457	-0.45551	-1.46693	1.02709	-2.27452	1.38596	-1.3464	-1.86795			360.4	0.45644	1.57002	0.76943	1.74903	2.44604	0.71772	3.16436
267.45	0.68618	-0.56003	0.26659	-0.09801	-0.09303	-0.38928	1.00581	-0.70335			267.25	-3.32993	-0.76068	-1.03969	1.72899	-2.30504	2.30149	-1.25484	-2.08157			360.6	0.82265	1.41744	1.31874	1.29127	2.0188	1.11445	2.95073
267.5	-0.65659	0.78275	-0.03858	-0.22008	0.45629	0.4347	1.09736	0.36477			267.3	-1.13266	-0.11982	-0.3683	0.59984	-0.96227	2.60666	-1.59054	-2.17312			360.8	0.33437	1.38692	0.86098	1.47438	2.7207	0.80928	2.03521
267.55	0.93032	0.1724	-0.22169	-0.79991	-0.36769	0.55677	0.33442	0.91409			267.35	-0.94956	-0.02826	-1.34486	-0.59034	-3.34264	1.44699	-1.25484	-1.53226			361	0.51748	1.47847	1.50185	1.62696	2.41553	0.90083	2.34038
267.6	0.07583	-0.52951	0.60228	-0.31163	-0.58131	1.44178	0.6396	-0.06248			267.4	-1.46836	0.67364	-1.86366	-0.6819	-1.93883	4.80393	0.08793	-1.10501			361.2	1.31094	1.93623	1.80702	1.35231	2.44604	1.20601	2.1878
267.65	-0.96177	0.08084	-0.49635	-0.67784	0.36473	0.73987	-0.9168	-0.39817			267.45	-1.7125	0.76519	-0.06313	0.1726	-0.68761	5.20066	-0.46139	-2.9971			361.4	0.48696	2.08882	1.77651	1.13868	2.29346	0.71772	2.3709
267.7	0.44204	0.44705	1.39574	-0.31163	-0.3982	0.77039	-0.64214	0.21218			267.5	-2.07871	2.38263	1.89	0.11156	-0.26036	3.3696	-2.41451	-3.36331			361.6	0.67007	1.3564	1.99013	1.50489	2.35449	1.35859	3.28643
267.75	0.53359	1.14896	-0.4048	0.05458	0.27318	0.37366	-0.30645	-0.61179			267.55	-1.86508	0.00225	3.1107	-1.3838	-0.38243	4.37668	-2.71969	-1.62381			361.8	0.97524	0.99019	1.95961	1.688	2.47656	1.38911	2.58452
267.8	0.80825	1.02689	-1.59498	-0.55577	-0.7339	-0.6029	0.02925	-0.91697			267.6	-2.13974	-0.51654	2.98863	-2.20778	-0.16881	4.13254	-1.65157	-1.99002			362	2.25698	1.02071	2.1122	0.80299	3.2395	0.56514	3.19488
267.85	1.32705	0.01981	0.48021	-0.79991	0.3037	0.37366	-1.22197	-0.06248			267.65	-2.07871	2.07745	3.96519	-1.44484	-0.26036	4.10202	-1.19381	-3.08865			362.2	1.46352	0.71553	1.77651	1.96266	2.07983	1.05342	2.61504
267.9	-1.23643	0.1724	0.29711	-1.07457	-0.33717	-0.57238	-0.03179	1.03616			267.7	-1.62094	2.13848	3.01915	-1.47535	-0.41295	4.10202	-1.46847	-0.89139			362.4	0.63955	1.50899	1.92909	1.01661	2.65967	1.57222	2.67608
267.95	-0.44297	-0.3464	0.54125	0.87856	-0.3982	-0.14514	-0.27593	-0.33714			267.75	-0.88852	1.28399	2.86656	-2.57399	-0.99279	3.61374	-0.67501	0.08518			362.6	0.97524	0.50191	2.32582	1.93214	2.59863	1.87739	2.82866
268	-0.22935	-0.52951	-0.16066	0.45131	0.91405	-0.17566	1.03633	0.9446			267.8	-0.79697	1.95538	3.69054	-3.03175	-0.47399	1.90476	-1.04122	0.42087			362.8	0.24282	2.45503	1.28823	1.07765	2.04932	1.63325	3.34746
268.05	-1.0228	-0.19382	1.30419	0.02406	-0.09303	-0.96911	0.6396	0.02908			267.85	-0.27817	1.86383	2.22569	-2.45192	-0.77916	0.62302	-0.58346	0.66501			363	0.7311	1.38692	1.56288	1.688	2.81225	2.09102	3.01177
268.1	0.65566	0.47757	0.35814	0.42079	-0.45924	-0.6029	-0.61162	-0.67283			267.9	-0.55283	1.55865	2.9276	-2.87916	-1.38951	0.80613	0.24052	1.8552			363.2	1.55508	1.60054	1.10512	0.92506	1.89673	1.38911	2.40142
268.15	0.53359	0.63016	-0.00807	0.2682	0.09008	1.01453	0.6396	1.34133			267.95	-0.1561	2.19952	2.50035	-2.78761	2.18104	-0.78079	0.88139	1.91623			363.4	0.76162	1.72261	1.86806	0.68092	2.32397	1.0229	2.76763
268.2	0.35049	0.3555	0.6328	-1.34923	0.57836	0.099	-0.398	1.64651			268	-0.00351	2.10797	3.6295	-2.90968	2.18104	-1.69632	0.82035	0.51242			363.6	1.49404	1.81416	1.5934	-0.20409	2.26294	1.75532	3.68316
268.25	-0.44297	-0.31589	-1.07618	-0.76939	-0.15406	0.98401	-0.398	-0.00144			268.05	-0.98008	1.55865	2.77501	-1.65846	-0.44347	-0.6282	-0.03414	1.12277			363.8	0.79214	1.14278	2.17324	0.22316	2.47656	0.87031	3.86626
268.3	-0.80918	-0.83468	-1.38136	-1.10509	1.03612	0.03797	-0.9168	-1.00852			268.1	-0.61386	2.169	3.29381	-1.32277	-1.60314	0.0737	-0.3088	1.55002			364	0.76162	1.05123	1.80702	1.688	1.65259	1.60273	3.50005
268.35	-0.8397	0.29447	-0.95411	-1.19664	2.37889	0.37366	0.21235	-0.76438			268.15	0.027	1.77227	3.47691	-1.3838	-1.51158	0.01267	0.30155	1.67209			364.2	1.12783	0.62398	1.34926	0.52833	1.77466	0.96186	3.31695
268.4	0.16738	-0.01071	-0.70997	-0.67784	0.51732	1.01453	1.46357	1.15823			268.2	0.60684	2.84039	1.64586	-1.71949	-1.48107	0.4094	0.57621	2.64865			364.4	0.51748	0.04414	1.04409	1.99317	1.98828	1.87739	3.34746
268.45	0.74722	0.72171	-0.4048	-0.92198	-0.24562	0.98401	-0.15386	1.43288			268.25	1.52237	2.41314	2.01207	-0.80397	-2.0609	1.20285	0.11845	2.28244			364.6	0.57851	0.89864	1.25771	1.32179	2.56811	2.48774	2.79815
268.5	0.38101	-1.13986	-0.43531	-0.9525	0.73095	0.31263	-1.34404	-0.70335			268.3	0.8815	1.49762	2.80553	-0.52931	-2.0609	-0.13992	0.05741	-0.09793			364.8	1.37197	2.21089	1.04409	1.01661	1.80517	2.12153	3.13384
268.55	-0.07676	-0.40744	-0.16066	1.48891	-1.22218	0.19055	-1.37456	0.15115			268.35	-0.36972	0.79571	3.14122	-1.32277	-1.99986	1.47751	0.36259	0.87863			365	2.19595	1.20381	0.8915	0.55885	1.95776	2.39619	2.27935
268.6	1.05239	0.56912	-0.16066	-1.22716	-1.4358	1.01453	-0.24541	0.2427			268.4	-0.76645	-0.91327	1.76793	-2.45192	-1.45055	2.11838	-0.3088	0.90915			365.2	1.55508	0.16622	1.0746	0.22316	2.07983	1.32808	2.06572
268.65	1.17446	-1.41452	0.54125	-0.98302	-1.22218	0.49573	0.88374	-0.82542			268.45	0.24063	-1.03534	3.01915	-2.78761	-0.68761	2.17942	-1.10226	1.12277			365.4	0.30386	0.59346	0.40322	1.41334	1.40845	1.41963	2.95073
268.7	0.62515	-1.23141	-0.28273	-0.98302	0.18163	-0.4198	0.09028	-0.24558			268.5	2.59048	0.06329	3.50743	-2.0857	-1.08434	2.17942	-2.50607	0.63449			365.6	-0.06236	1.32588	0.8915	2.08473	2.29346	1.08394	1.42486
268.75	1.14395	-0.3464	0.23607	-0.55577	-0.76442	0.03797	1.6772	0.79202			268.55	1.49185	1.80279	0.8524	-1.29225	-1.45055	0.31784	-0.36983	0.69553			365.8	0.2123	0.89864	0.52529	1.32179	1.22534	1.75532	1.669
268.8	0.86929	1.66776	-0.28273	-1.44078	-0.06251	0.40418	1.12788	0.85305			268.6	0.17959	1.43658	1.43224	-2.9402	-1.51158	0.83664	-0.03414	2.16037			366	0.60903	0.89864	0.31166	1.44386	1.19482	2.45723	1.73003
268.85	0.59463	0.05032	-0.4048	0.23769	0.27318	-0.84704	0.09028	0.51736			268.65	0.05752	2.6878	3.14122	-2.02467	-1.05382	1.05027	1.03397	1.67209			366.2	1.03628	0.07466	0.79994	0.95558	1.6831	3.34224	2.40142
268.9	0.62515	-1.62814	-1.71705	0.72597	0.66991	-1.39636	-0.67266	0.27322			268.7	-0.33921	1.1314	2.68346	-0.59034	0.80775	0.71457	0.57621	-0.64725			366.4	0.51748	0.86812	2.66152	0.52833	1.5	1.66377	2.06572
268.95	0.10635	-0.43796	-0.52687	-0.15904	0.27318	-1.24377	-0.5811	0.15115			268.75	-0.79697	-0.66913	2.71397	-0.31569	0.50257	-0.1094	-0.79708	-1.04397			366.6	0.70058	-0.07793	0.70839	1.10817	1.95776	2.15205	2.82866
269	-0.10728	0.29447	-1.04566	-0.09801	-0.2151	0.73987	-0.03179	-0.52024			268.8	-0.52231	-0.36396	1.49327	-2.23829	0.01429	-0.07888	-0.94967	0.08518			366.8	-0.27598	0.77657	0.31166	0.68092	1.40845	3.03706	2.73711
269.05	-0.01572	0.81326	0.6328	-1.71544	0.27318	0.52625	-0.42852	-0.21506			268.85	-0.85801	0.03277	4.23985	-1.96363	-0.8402	-0.07888	-0.24776	-0.70828			367	0.05971	1.32588	1.0746	1.74903	0.67602	2.51826	1.1502
269.1	-0.16831	-0.43796	-1.04566	-1.25767	0.15111	1.10608	-0.06231	-0.67283			268.9	-0.49179	-0.91327	3.96519	-1.26173	-0.07726	0.43991	1.52225	-0.34207			367.2	0.09023	1.38692	0.95253	1.07765	0.55395	1.96894	0.6314
269.15	1.38809	-1.65866	-0.49635	-0.12852	-0.3982	0.37366	0.33442	-0.12351			268.95	0.17959	-0.76068	3.32433	0.38622	0.34999	0.98923	0.85087	-0.34207			367.4	0.548	2.82124	1.74599	1.29127	0.06567	2.94551	2.55401
269.2	1.69326	-0.56003	0.60228	0.66493	-0.30665	1.01453	0.24287	-0.36765			269	-2.13974	0.88726	3.38536	-0.3462	-1.11486	1.35544	1.40018	-1.86795			367.6	0.45644	1.23433	2.631	1.41334	0.37085	2.02998	2.79815
269.25	-1.29746	0.56912	0.38866	-1.1356	-0.79493	-0.35876	0.54805	0.48684			269.05	-0.21714	1.74176	3.1107	-1.50587	0.1974	0.56199	0.97294	-2.96658			367.8	1.06679	0.6545	2.66152	1.59645	0.9812	2.2436	2.06572
269.3	-0.01572	0.08084	0.14452	-0.12852	-0.30665	0.28211	0.70063	1.24978			269.1	0.14907	1.77227	2.86656	-0.92604	0.34999	0.86716	-0.79708	-1.37967			368	1.00576	0.56294	2.60048	0.80299	1.07275	1.99946	2.55401
269.35	0.68618	1.17948	-0.52687	1.85512	-1.13063	-0.0841	1.21943	1.73806			269.15	-0.73594	-0.18085	4.02623	-0.46827	0.56361	0.62302	-0.43087	-0.89139			368.2	0.36489	0.59346	1.83754	1.32179	1.07275	2.51826	1.63848
269.4	0.25894	1.0574	0.9685	0.14613	-0.94752	0.58728	1.3415	-0.73386			269.2	-0.55283	0.15484	2.65294	-2.11622	0.80775	-0.04837	0.9119	-2.02054			368.4	1.06679	0.47139	1.92909	2.48146	1.07275	2.0605	1.21123
269.45	-0.29038	0.38602	0.114	-0.49474	-0.27613	0.28211	0.48701	0.57839			269.25	2.07168	0.27691	2.19518	-0.89552	1.60121	-0.29251	0.42362	-2.08157			368.6	0.82265	0.6545	2.23427	2.26783	0.49292	1.69429	1.51641
269.5	0.04531	-1.07883	-0.22169	0.63442	1.43285	-0.14514	0.54805	-0.48972			269.3	2.04116	0.58209	1.46275	-0.10206	-0.53502	1.29441	-1.3464	-1.41018			368.8	1.18886	0.50191	2.78359	1.41334	1.62207	0.96186	2.24883
269.55	0.50308	0.47757	0.02245	0.48183	0.48681	0.37366	0.05977	0.12063			269.35	1.91909	-0.54706	3.20226	-1.23121	-0.50451	1.69114	-0.06466	-0.4031			369	0.57851	0.8376	1.92909	0.86402	1.25586	1.78584	1.91314
269.6	0.38101	1.0574	-1.32032	-1.25767	-0.67286	0.6178	0.1208	-0.39817			269.4	2.68203	-1.55414	2.5919	-1.93312	-0.53502	0.43991	1.00346	-0.12845			369.2	0.548	1.93623	1.86806	1.53541	1.13379	1.32808	1.97417
269.65	0.89981	0.32498	0.35814	-0.09801	-0.85597	0.6178	1.00581	-0.09299			269.45	3.75015	-0.66913	1.64586	-2.39088	-1.26744	0.10422	0.42362	-0.03689			369.4	1.7687	1.23433	2.66152	1.81007	1.25586	2.45723	1.8521
269.7	0.65566	-0.1633	0.26659	-0.00645	-0.7339	0.25159	0.24287	-0.09299			269.5	0.51529	0.03277	2.86656	-2.39088	-1.32848	-1.69632	-0.06466	-0.95242			369.6	2.68423	1.69209	3.24135	2.23732	1.56103	0.96186	2.58452
269.75	-0.62607	-1.04831	-0.16066	0.45131	0.24266	-0.14514	-0.33696	0.45632			269.55	2.13272	-2.98847	2.5919	-3.15382	-1.78624	-0.99441	-1.16329	0.02414			369.8	2.40957	0.99019	1.89858	2.02369	0.85913	1.17549	2.61504
269.8	-1.20591	0.14188	-0.34376	-0.49474	0.70043	-0.29773	0.18184	1.06667			269.6	5.73379	-1.98139	0.54723	-1.10914	-2.18297	1.26389	-1.59054	-1.4407			370	0.39541	1.63106	1.19667	1.8711	1.37793	1.29756	1.57744
269.85	0.28945	1.0574	-0.46583	0.42079	0.8225	-0.45031	0.54805	0.57839			269.65	3.93325	-1.24897	0.48619	0.32518	-1.72521	1.90476	-1.8652	-2.05105			370.2	1.21938	1.1733	1.13564	1.71852	1.37793	1.20601	2.12676
269.9	-0.01572	-0.1633	-0.49635	0.11562	2.10424	1.07556	-0.00127	0.91409			269.7	2.71255	-1.73725	3.14122	-1.07862	-1.84728	1.81321	-0.61398	-1.37967			370.4	1.49404	1.02071	1.86806	2.84767	1.80517	2.02998	1.51641
269.95	-1.05332	-0.22433	1.24315	-0.73888	0.12059	1.35022	0.33442	0.57839			269.75	1.5834	-0.15033	4.45348	-1.56691	-2.27452	1.87424	-0.12569	-0.18948			370.6	1.52456	0.04414	1.34926	1.56593	0.73706	2.39619	0.93657
270	-0.13779	0.66068	-0.03858	-0.25059	-0.09303	-1.51843	-0.36748	-0.24558			269.8	-0.27817	1.16192	1.82896	-0.01051	-1.48107	2.11838	-1.40743	-1.59329			370.8	1.2499	0.25777	2.69203	2.29835	1.83569	1.35859	0.72295
270.05	-0.07676	1.11844	-0.49635	-1.34923	-1.31373	-0.63342	0.24287	0.15115			269.85	-0.06455	1.03985	1.52379	-1.13966	-1.29796	1.84372	-1.98727	-2.60037			371	0.82265	0.10518	2.29531	1.99317	1.04224	1.60273	0.99761
270.1	-0.22935	-0.28537	-0.64894	-1.01353	-0.30665	0.03797	1.31099	0.02908			269.9	0.75943	2.6878	1.43224	-0.98707	-0.90123	2.39304	-0.52242	-1.4407			371.2	0.57851	-0.53569	2.26479	2.11525	1.86621	1.63325	0.99761
270.15	-1.05332	-1.01779	0.08349	-0.34215	-0.64235	1.41126	0.85322	-0.76438			269.95	-0.70542	1.80279	2.98863	-2.29933	-2.67125	1.29441	-0.8276	-0.98294			371.4	1.18886	-0.2	2.23427	1.99317	0.67602	1.41963	2.1878
270.2	0.28945	-0.37692	0.72435	-0.31163	-0.06251	1.1366	-0.30645	0.88357			270	-0.43076	1.34503	2.98863	-2.05519	-2.18297	3.12546	-2.0483	-0.12845			371.6	1.37197	1.02071	1.92909	2.42042	0.21826	2.18257	2.09624
270.25	0.13687	0.1724	-0.0691	-1.28819	1.76854	-0.78601	0.8227	0.18166			270.05	0.85098	0.88726	3.01915	-1.2007	-1.69469	2.63718	-1.77364	-0.58621			371.8	0.27334	1.05123	1.65444	2.29835	0.95068	1.66377	1.8521
270.3	-0.80918	-0.80417	-0.5879	-2.14268	0.91405	-0.05359	1.49409	-1.25266			270.1	1.09512	1.03985	1.12706	1.11864	-0.90123	1.20285	-0.85812	-0.37259			372	0.63955	1.69209	2.02065	2.66456	0.70654	2.30464	2.1878
270.35	0.28945	-0.31589	-1.22877	-1.74596	0.18163	0.00745	0.60908	-0.30662			270.15	1.64444	1.49762	1.82896	1.72899	-1.48107	1.87424	-1.16329	1.0007			372.2	0.7311	1.1733	3.21083	2.51197	1.01172	1.90791	3.01177
270.4	1.35757	-0.01071	-1.04566	-1.80699	0.02904	-1.06067	0.60908	0.27322			270.2	3.10928	-0.05878	2.74449	0.29467	-1.63365	1.1113	-1.92623	-0.70828			372.4	1.49404	1.1733	2.38686	2.02369	0.52344	2.70137	3.22539
270.45	1.32705	-1.13986	-1.83912	-0.67784	-2.07667	0.52625	-0.03179	0.63943			270.25	1.91909	0.36847	1.21861	-0.80397	-0.90123	0.74509	-0.15621	-0.37259			372.6	1.67715	1.3564	3.08876	2.60353	0.70654	1.51118	3.31695
270.5	-0.71763	-0.52951	-0.37428	-0.83043	-0.06251	1.04505	0.15132	-0.70335			270.3	1.46133	0.9483	1.27965	-2.97071	-0.53502	0.16526	-1.65157	1.12277			372.8	1.37197	1.78365	2.1122	2.05421	-0.27002	1.38911	2.64556
270.55	0.35049	-0.89572	0.99901	-0.86095	-0.06251	0.28211	-0.24541	-0.85593			270.35	0.42373	1.89434	0.94395	-1.17018	-1.99986	0.71457	-2.84176	1.21433			373	0.7311	1.72261	2.44789	2.02369	0.76758	1.69429	3.19488
270.6	0.07583	0.56912	0.99901	0.45131	-0.67286	0.19055	-1.0999	-0.76438			270.4	-1.86508	1.92486	2.43932	-0.25465	-3.86144	1.75217	-2.20089	-0.70828			373.2	1.40249	1.93623	2.20375	2.54249	0.49292	1.66377	2.30987
270.65	-0.10728	0.44705	0.38866	0.51235	-0.06251	-0.23669	-0.52007	-0.58128			270.45	-3.17734	0.15484	2.4088	0.72191	-1.81676	2.91184	-0.64449	-2.50882			373.4	1.49404	2.394	2.38686	2.17628	0.76758	1.51118	3.28643
270.7	1.02188	0.41654	0.114	-0.34215	0.94457	1.25867	0.33442	0.70046			270.5	-1.86508	0.58209	3.96519	-0.46827	-1.60314	3.58323	-0.61398	-2.56985			373.6	0.60903	1.78365	2.02065	1.81007	0.61499	1.57222	2.06572
270.75	0.25894	-0.59054	-0.0691	-1.62389	-0.00148	0.34314	-0.09282	1.24978			270.55	0.027	1.31451	4.36192	1.17968	-2.30504	3.09494	-1.19381	0.11569			373.8	-0.67271	2.02779	1.31874	2.05421	0.64551	2.09102	2.58452
270.8	0.62515	-0.07175	-0.31324	-0.25059	-1.00856	0.86194	-0.33696	1.52444			270.6	0.3627	0.27691	2.80553	1.11864	-2.18297	2.30149	-1.10226	-0.34207			374	0.60903	1.81416	1.50185	1.41334	0.24878	1.45015	2.61504
270.85	0.16738	-0.77365	-0.49635	1.21425	0.73095	-0.05359	0.18184	1.00564			270.65	-1.04111	-1.00483	3.26329	1.02709	-1.14537	2.20993	-0.79708	-1.22708			374.2	0.12075	2.08882	1.0746	2.69508	-0.36157	1.45015	3.31695
270.9	0.56411	0.29447	-0.03858	-0.00645	0.85302	0.22107	-1.00835	0.18166			270.7	-1.55991	-0.42499	1.79845	0.08104	-3.0985	0.9282	-0.43087	-2.05105			374.4	-0.00132	1.02071	1.47133	3.00026	0.21826	1.5417	3.31695
270.95	0.22842	0.47757	-1.68653	-0.37266	-1.00856	1.35022	-0.61162	0.15115			270.75	-0.98008	0.52105	2.74449	1.11864	-3.95299	0.10422	-0.36983	-0.83035			374.6	0.91421	2.02779	1.28823	2.32887	0.37085	1.7248	2.82866
271	-1.57212	0.41654	-0.28273	-1.80699	-0.64235	0.70935	0.42598	0.63943			270.8	-1.28525	-1.15741	4.08727	1.3933	-2.79332	1.17234	1.49174	-0.06741			374.8	1.79922	1.53951	1.19667	1.81007	0.40137	1.45015	3.43902
271.05	-0.59556	0.01981	1.97558	-1.41026	-0.36769	0.98401	0.91426	0.51736			270.85	-0.64438	-1.8288	2.95811	1.21019	-2.91539	1.69114	0.45414	-1.04397			375	1.67715	1.20381	0.79994	2.57301	0.4624	1.0229	3.68316
271.1	0.13687	-0.56003	0.35814	-0.67784	-1.10011	0.64832	1.92134	-0.76438			270.9	-1.62094	-2.16449	2.16466	2.30882	-2.67125	1.59958	0.48466	-3.39383			375.2	1.55508	1.75313	0.98305	3.27491	0.15723	1.38911	3.53057
271.15	-0.19883	0.69119	-1.04566	-0.03697	-0.64235	-0.57238	0.02925	-0.94749			270.95	-3.02475	-0.36396	3.50743	2.00365	-1.14537	2.332	0.45414	-2.41726			375.4	2.01284	1.69209	1.0746	3.2444	0.49292	0.77876	2.3709
271.2	-0.13779	0.47757	1.1516	-0.34215	0.94457	0.22107	-0.398	0.7615			271	-1.28525	0.88726	4.23985	1.63744	-1.45055	2.42356	-0.67501	-1.7764			375.6	1.34145	1.47847	0.8915	1.99317	0.18774	1.84687	2.52349
271.25	0.38101	-0.52951	0.20556	-1.10509	1.67699	2.32679	-0.64214	-0.06248			271.05	-0.03403	-1.95087	4.11778	0.90502	-2.24401	2.51511	-0.94967	0.2988			375.8	0.39541	1.96675	1.5934	2.48146	0.2793	0.77876	2.64556
271.3	0.74722	-0.04123	-0.31324	-0.79991	0.18163	1.04505	0.30391	0.15115			271.1	-2.65854	-2.01191	4.39244	0.66088	-0.65709	1.72165	0.94242	-0.18948			376	1.21938	2.33296	1.65444	3.03077	-0.17847	1.41963	3.13384
271.35	0.62515	0.14188	0.29711	-1.1356	-0.2151	-1.70153	0.15132	0.21218			271.15	-1.77353	-0.2724	4.23985	1.9121	-1.51158	1.96579	1.2476	-2.78348			376.2	1.64663	1.38692	0.92201	3.15284	0.24878	2.27412	2.12676
271.4	-0.35142	-0.04123	-0.34376	-0.25059	0.12059	-1.06067	0.30391	0.4258			271.2	-0.85801	0.4295	3.50743	2.73607	-0.77916	1.53855	1.33915	-3.14969			376.4	0.45644	1.53951	1.80702	2.81715	1.28638	1.51118	1.76055
271.45	-0.59556	-0.40744	-0.86256	0.66493	-0.61183	1.56385	1.43306	1.49392			271.25	-2.07871	-0.05878	4.33141	2.70555	0.34999	2.6677	1.49174	-3.08865			376.6	0.30386	0.77657	1.62392	3.18336	0.9812	1.17549	1.08916
271.5	0.62515	0.3555	0.60228	1.00063	0.51732	0.77039	0.60908	0.63943			271.3	-2.4144	0.36847	0.97447	3.16332	-0.04674	3.12546	-0.36983	-1.74588			376.8	-0.52012	1.08174	0.49477	2.63404	1.53052	1.35859	1.54693
271.55	1.4186	-0.28537	0.60228	-0.92198	0.85302	0.25159	-0.00127	-0.24558			271.35	-1.95664	-0.30292	1.15758	0.93554	-0.53502	2.97287	-2.44503	-1.37967			377	1.03628	0.80708	0.67787	2.81715	0.92016	1.32808	1.30279
271.6	-0.71763	-0.04123	-0.89308	-0.64732	0.15111	1.01453	0.02925	-0.09299			271.4	0.30166	-2.07294	1.24913	0.84398	-1.5421	0.95871	-0.67501	-2.26468			377.2	1.31094	0.74605	0.61684	2.17628	-0.27002	1.7248	1.76055
271.65	0.13687	0.1724	0.02245	0.51235	-1.00856	0.77039	0.15132	1.18874			271.45	-0.98008	-2.28656	2.37828	0.29467	-1.81676	2.54563	0.82035	-1.83743			377.4	1.61611	1.14278	0.52529	3.03077	1.34741	2.18257	1.42486
271.7	0.0148	0.01981	0.60228	0.63442	-1.19166	-1.27429	-0.5811	0.27322			271.5	-1.28525	-1.88984	1.58482	-0.28517	-1.32848	2.6677	-0.85812	-2.23416			377.6	1.7687	1.78365	1.04409	2.93922	0.9812	1.87739	1.63848
271.75	0.86929	-1.13986	0.51073	0.6039	-0.7339	-0.90808	0.33442	-0.36765			271.55	-1.13266	-1.52362	0.39464	-0.92604	-1.87779	1.87424	-0.55294	-1.59329			377.8	0.79214	1.60054	1.13564	2.9087	2.5376	1.99946	1.8521
271.8	0.68618	-0.89572	-1.44239	0.6039	0.21215	-0.32824	0.54805	1.00564			271.6	0.63736	-1.21845	0.91344	0.26415	-1.96935	-0.04837	-1.19381	-0.86087			378	1.18886	0.41036	1.0746	3.00026	2.47656	1.69429	0.50933
271.85	0.89981	-0.25485	-0.98463	0.42079	-0.42872	1.07556	-0.15386	-0.2761			271.65	-0.33921	-2.59174	2.0731	0.72191	-2.70177	-1.08596	0.3931	-1.86795			378.2	1.06679	1.44795	0.86098	3.30543	1.46948	1.32808	1.79107
271.9	0.74722	1.08792	0.4497	-0.40318	-0.97804	0.4347	0.70063	-0.978			271.7	0.17959	0.30743	2.01207	1.02709	-1.32848	-0.99441	0.08793	-3.33279			378.4	0.97524	1.44795	0.34218	3.00026	1.53052	1.90791	2.12676
271.95	-0.68711	-0.62106	-0.4048	-0.28111	0.12059	-0.75549	0.76167	-0.7949			271.75	-0.1561	-1.00483	1.95103	0.23363	-1.5421	1.05027	-0.79708	-2.66141			378.6	1.43301	1.90572	1.89858	4.58717	1.01172	2.15205	1.57744
272	-0.47349	-0.22433	-0.70997	-0.58629	0.33422	0.28211	-0.09282	0.70046			271.8	1.21719	-0.76068	2.71397	1.45433	-1.08434	1.01975	0.05741	-1.65433			378.8	1.40249	2.94331	1.0746	3.54957	0.82861	2.36567	2.40142
272.05	0.10635	-0.62106	-0.43531	0.63442	0.05956	-0.20617	-1.49663	0.27322			271.85	0.39322	-1.46259	2.5919	0.63036	-1.96935	1.23337	0.54569	-2.60037			379	0.7311	1.84468	0.95253	4.12941	1.59155	1.78584	1.669
272.1	-0.25986	-0.56003	1.42626	0.57338	0.05956	0.00745	0.18184	0.2427			271.9	0.8815	-1.18793	2.34776	-0.3462	-0.59606	0.50095	0.60673	-2.08157			379.2	0.48696	1.38692	0.92201	3.70216	1.59155	2.39619	2.09624
272.15	-0.25986	0.11136	0.6328	-0.12852	-0.12355	0.19055	2.16548	-0.09299			271.95	1.52237	-1.37104	0.73033	0.47777	0.01429	-0.13992	1.03397	-1.89847			379.4	0.97524	0.92915	0.3727	3.70216	0.2793	2.45723	2.21831
272.2	-0.56504	-0.46847	0.32763	-0.28111	0.88353	-0.51135	-0.03179	1.09719			272	2.25479	-1.85932	1.24913	2.85814	-1.17589	-0.32302	0.66776	-2.66141			379.6	0.76162	2.45503	0.49477	2.9087	0.85913	1.93843	2.27935
272.25	-0.41245	-1.07883	-0.03858	-0.89146	0.94457	-0.45031	1.79927	-0.24558			272.05	0.78994	-1.27948	2.68346	2.18675	-0.68761	0.68406	0.63725	-1.7764			379.8	1.55508	1.81416	1.01357	2.84767	1.19482	2.45723	1.1502
272.3	0.0148	-0.6821	-0.74049	-0.92198	0.18163	-0.54187	-0.03179	0.09011			272.1	-0.6749	0.09381	2.68346	1.94261	0.59413	1.29441	0.48466	-2.08157			380	1.2499	2.33296	1.68495	2.84767	0.9812	1.66377	2.30987
272.35	0.41152	-0.95676	-0.4048	-0.61681	1.5244	-1.39636	0.36494	-0.73386			272.15	2.07168	-0.85224	3.66002	0.32518	0.10585	0.10422	0.57621	-2.56985			380.2	1.52456	0.19673	1.50185	3.54957	-0.2395	2.0605	2.95073
272.4	0.07583	-0.80417	0.32763	-0.55577	0.60888	-0.78601	0.48701	-0.61179			272.2	0.69839	-0.73017	3.56847	0.05053	0.34999	-0.20095	0.63725	-1.9595			380.4	1.79922	0.74605	1.31874	3.12233	0.4624	1.69429	2.40142
272.45	-1.14487	-1.13986	-0.49635	-1.77647	-0.3982	0.70935	0.88374	-0.12351			272.25	0.33218	-0.15033	3.59898	0.8745	-0.26036	0.74509	0.36259	-0.43362			380.6	1.70766	1.20381	0.31166	3.18336	0.30981	1.66377	2.67608
272.5	-0.16831	-0.10226	-0.61842	-1.07457	-0.06251	1.31971	0.27339	0.15115			272.3	-0.70542	-0.57758	3.04967	0.81347	-1.05382	1.78269	0.60673	-0.67776			380.8	2.01284	0.56294	1.0746	2.69508	-0.7583	2.18257	2.12676
272.55	-0.19883	-0.71261	-0.49635	-0.37266	-0.12355	0.55677	-0.30645	-0.52024			272.35	-0.24765	0.00225	2.56139	1.30175	-1.96935	1.26389	0.3931	-0.25052			381	1.70766	-0.59672	1.31874	2.93922	-0.81934	1.38911	2.09624
272.6	-0.62607	-0.10226	-0.22169	0.0851	-0.15406	1.25867	0.51753	-0.52024			272.4	-1.3768	0.46002	1.52379	0.63036	-1.11486	1.32492	-0.70553	-1.74588			381.2	1.03628	0.25777	2.32582	3.21388	-1.70435	1.66377	2.06572
272.65	-0.47349	0.99637	0.78539	-0.64732	-1.89357	0.77039	1.70771	-0.52024			272.45	-0.70542	-1.03534	0.11998	-1.23121	-1.99986	2.20993	0.48466	-1.53226			381.4	1.58559	0.16622	1.5934	2.87818	-0.72778	1.7248	2.06572
272.7	0.62515	0.44705	-0.09962	-0.67784	0.12059	1.44178	1.00581	1.34133			272.5	0.39322	-0.57758	1.49327	-1.13966	-2.48815	2.42356	-0.03414	-1.83743			381.6	1.43301	0.92915	1.04409	2.69508	-2.71143	1.60273	2.52349
272.75	1.29653	-0.40744	-0.67945	-0.79991	-0.00148	1.41126	-0.00127	-0.18455			272.55	-1.01059	0.27691	1.76793	-0.22413	-3.37316	4.25461	0.36259	-2.17312			381.8	1.70766	1.11226	1.65444	2.26783	-0.60571	0.93135	2.95073
272.8	1.14395	0.81326	0.84642	-0.98302	0.57836	0.31263	-1.46611	0.02908			272.6	-0.73594	-0.0893	1.89	0.63036	-2.7628	3.55271	0.51517	-0.34207			382	0.88369	1.81416	2.53945	1.71852	-0.63623	1.11445	1.73003
272.85	0.0148	0.14188	-0.00807	0.05458	-0.06251	-0.14514	-0.52007	0.45632			272.65	-2.75009	0.21588	0.82188	-0.28517	-3.25109	2.82029	1.70536	0.90915			382.2	1.40249	1.78365	2.631	2.05421	-1.33814	1.60273	2.21831
272.9	0.62515	0.08084	-0.61842	-0.18956	-0.61183	1.10608	-0.24541	0.63943			272.7	-1.49887	-1.67621	-1.43642	0.47777	-3.98351	3.12546	1.85795	0.39035			382.4	1.21938	2.394	1.47133	2.14576	-0.69727	1.51118	2.21831
272.95	0.0148	0.29447	0.29711	-1.31871	-0.06251	0.37366	0.60908	0.21218			272.75	-1.86508	-1.55414	-1.31435	0.63036	-1.84728	2.30149	-0.3088	0.2988			382.6	0.97524	1.29537	1.19667	2.45094	-1.97901	1.63325	1.08916
273	0.38101	-0.6821	-0.34376	-1.07457	0.51732	-0.51135	0.18184	0.7615			272.8	-1.52939	-0.11982	-0.97865	-0.3462	-0.44347	2.78977	-0.36983	0.35983			382.8	0.548	0.28829	1.92909	2.69508	-2.8335	1.87739	1.60796
273.05	1.08291	-0.74313	-1.19825	0.90907	-0.09303	-0.54187	1.06685	0.97512			272.85	-0.36972	-1.00483	-0.42934	-0.40724	0.3805	3.15598	0.21	0.57346			383	0.57851	1.11226	2.38686	1.84059	-4.69507	1.35859	0.72295
273.1	0.04531	-1.2009	-0.37428	-0.00645	0.73095	0.16004	-0.21489	0.7615			272.9	-0.27817	-0.2724	0.76085	0.11156	-0.26036	1.93528	0.63725	-0.06741			383.2	0.82265	2.72969	1.80702	1.99317	-1.06348	1.75532	1.24175
273.15	-0.22935	-1.59762	0.114	0.97011	0.60888	0.25159	-0.09282	-0.85593			272.95	-2.07871	0.70416	0.60826	-0.71241	0.07533	2.60666	1.85795	0.72605			383.4	1.15835	2.66866	2.87514	1.90162	-0.08692	1.63325	0.78399
273.2	-0.65659	-0.3464	0.41918	0.32924	-0.52027	0.40418	0.42598	-0.7949			273	-3.02475	1.1314	-0.15468	-0.22413	0.10585	1.81321	1.70536	-0.31155			383.6	1.49404	3.58418	2.84462	2.57301	-0.14795	1.38911	1.27227
273.25	0.74722	-0.59054	-0.09962	-0.4337	-0.33717	-0.6029	1.31099	-0.48972			273.05	-2.23129	1.49762	1.09654	-1.81105	-0.38243	2.1489	1.70536	0.14621			383.8	1.2499	2.33296	2.99721	2.45094	1.40845	1.14497	1.24175
273.3	-0.13779	-0.49899	-0.95411	-0.37266	0.12059	-0.14514	-0.06231	0.15115			273.1	-2.75009	2.62677	0.27257	-1.62794	-0.90123	2.97287	0.57621	0.93967			384	0.45644	1.78365	2.23427	1.99317	0.58447	0.96186	0.35674
273.35	-0.59556	0.20291	0.02245	0.2682	-0.36769	-1.57946	-0.88628	0.48684			273.15	-2.53647	-0.54706	1.06602	-1.59742	-1.20641	3.52219	-1.89571	2.31296			384.2	0.51748	2.24141	2.44789	1.8711	0.40137	0.53462	1.39434
273.4	-0.3209	-0.04123	-0.64894	0.39027	-0.00148	-1.27429	-1.58818	0.05959			273.2	-2.10922	1.03985	1.1881	-0.71241	-0.96227	4.52927	-0.70553	0.84812			384.4	-0.24546	3.06539	1.95961	1.96266	0.79809	0.74824	0.78399
273.45	-0.90073	-0.28537	-0.67945	0.20717	0.70043	0.55677	-0.85576	-0.06248			273.25	0.39322	2.23004	2.46983	-1.62794	-1.08434	4.16306	-0.3088	0.97019			384.6	0.33437	2.42452	1.89858	1.10817	1.6831	1.45015	1.24175
273.5	-0.47349	-0.22433	0.114	-0.31163	0.02904	0.00745	0.27339	0.66994			273.3	0.75943	3.63385	2.62242	-2.32985	-2.21349	1.93528	-0.3088	2.06882			384.8	0.24282	2.51607	2.05117	1.59645	0.76758	1.5417	1.36382
273.55	-0.41245	-0.19382	-0.19117	-1.41026	-0.15406	0.12952	0.67012	0.63943			273.35	0.69839	2.04693	2.62242	-1.78053	-1.14537	1.84372	0.3931	1.64157			385	-0.09287	2.88228	1.34926	2.48146	1.01172	2.09102	2.70659
273.6	-0.62607	-0.46847	0.08349	-0.92198	-0.45924	1.04505	0.21235	-0.70335			273.4	1.15615	0.09381	3.47691	-0.22413	-2.85436	0.83664	-1.22433	1.76364			385.2	1.31094	1.47847	2.02065	1.81007	1.25586	0.93135	2.61504
273.65	0.22842	-1.384	-0.0691	-0.06749	-0.42872	-1.24377	-0.27593	-0.61179			273.45	-0.03403	0.03277	1.76793	-0.865	-3.2816	1.23337	0.57621	1.3364			385.4	-0.15391	1.96675	1.62392	2.69508	1.22534	1.51118	1.21123
273.7	0.59463	-0.77365	-1.07618	0.23769	0.48681	1.59436	0.30391	-0.70335			273.5	-0.52231	1.22296	4.81969	-0.6819	-3.67833	1.87424	-0.61398	-0.12845			385.6	-0.18443	1.75313	1.77651	2.66456	1.80517	0.96186	1.82158
273.75	-0.93125	-0.43796	-1.16773	-0.31163	0.88353	1.22815	0.09028	-1.61887			273.55	-1.65146	1.6502	5.24693	0.26415	-3.89195	1.26389	-0.67501	0.42087			385.8	-0.3065	1.8752	2.47841	2.63404	1.31689	2.09102	1.51641
273.8	0.68618	-0.3464	0.26659	-0.00645	-0.67286	1.44178	0.88374	-0.12351			273.6	-0.91904	1.00933	4.39244	0.23363	-1.87779	2.60666	-1.10226	2.00778			386	0.85317	1.60054	1.25771	2.63404	0.88965	0.56514	1.63848
273.85	0.35049	1.11844	0.72435	-0.18956	-0.64235	1.53333	0.18184	-0.70335			273.65	-1.8956	1.86383	4.81969	-0.43776	-2.42711	2.20993	-1.04122	2.40451			386.2	0.15127	1.50899	1.92909	2.54249	1.31689	1.99946	1.51641
273.9	0.86929	0.56912	-0.31324	-0.79991	-0.27613	0.77039	-0.00127	0.18166			273.7	-0.94956	1.03985	3.56847	-1.59742	-3.22057	1.78269	-1.74313	1.42795			386.4	1.00576	2.11934	1.31874	2.87818	0.95068	1.7248	1.54693
273.95	-0.62607	-0.19382	1.02953	-0.58629	0.24266	0.12952	1.24995	0.60891			273.75	-1.31577	-1.88984	4.39244	-0.31569	-3.58678	1.81321	-2.65865	1.3364			386.6	0.548	2.14986	1.95961	2.54249	1.37793	2.67085	0.90606
274	-0.80918	0.63016	1.27367	-0.15904	0.45629	-0.78601	-0.398	-0.00144			273.8	-0.85801	-1.85932	4.42296	-1.10914	-1.87779	3.00339	-1.5295	-0.12845			386.8	0.51748	2.66866	1.5934	2.17628	0.9812	1.29756	2.67608
274.05	-0.74814	-0.56003	-0.61842	-0.92198	0.94457	0.55677	-0.30645	1.18874			273.85	-1.98715	-0.45551	4.33141	-1.17018	-1.69469	2.27097	-1.13277	0.66501			387	0.48696	2.88228	1.04409	2.66456	0.61499	1.66377	1.669
274.1	0.7167	-1.50607	-0.0691	-0.46422	1.06664	0.95349	-0.67266	0.63943			273.9	-1.49887	-0.2724	5.94884	-0.95655	-2.39659	0.37888	-1.74313	0.26828			387.2	0.57851	2.88228	1.86806	1.19972	1.65259	1.23652	1.76055
274.15	-0.07676	-0.8652	-0.70997	-1.89854	1.49389	0.03797	-0.03179	0.66994			273.95	0.85098	-0.15033	4.81969	-1.78053	-2.82384	-0.32302	-0.8276	0.11569			387.4	1.31094	2.36348	0.64736	0.19264	0.76758	1.32808	2.46245
274.2	-1.29746	-0.77365	0.35814	-0.98302	-0.3982	-0.69445	-1.55767	-0.45921			274	0.48477	-1.88984	6.10143	-0.22413	-1.32848	-0.01785	-0.3088	0.97019			387.6	-0.06236	2.36348	0.52529	0.95558	0.92016	1.35859	2.40142
274.25	0.04531	-0.13278	-1.13722	-0.86095	0.76146	0.03797	-1.31353	-1.00852			274.05	-0.09507	-2.83588	4.78917	-0.71241	0.01429	0.89768	-1.98727	0.78708			387.8	0.24282	1.57002	1.53237	0.98609	0.06567	1.78584	3.0728
274.3	0.56411	0.72171	-0.34376	-0.12852	1.61596	-0.35876	0.8227	-0.09299			274.1	0.85098	-1.15741	4.23985	-1.59742	-0.44347	1.29441	-0.91915	1.30588			388	0.39541	1.78365	0.83046	1.62696	1.10327	1.29756	1.69951
274.35	1.08291	-0.28537	0.14452	0.90907	0.51732	-0.66394	-0.21489	1.03616			274.15	0.11856	-2.22553	3.78209	-1.04811	-0.47399	0.74509	-1.16329	0.66501			388.2	1.64663	2.72969	0.79994	1.93214	0.95068	1.08394	1.60796
274.4	0.07583	0.69119	1.33471	-0.34215	-0.12355	-0.45031	-1.4356	0.05959			274.2	-0.91904	-0.73017	2.50035	-1.35328	-0.01622	1.78269	0.27103	1.36691			388.4	1.31094	2.27193	1.04409	2.42042	0.49292	1.96894	2.58452
274.45	-1.05332	0.84378	-0.34376	-0.22008	0.79198	-1.09118	0.27339	0.09011			274.25	-1.04111	-0.18085	4.57555	-2.14674	-0.01622	1.44699	-0.8276	2.5571			388.6	0.94472	3.15694	1.37978	2.7256	0.52344	1.75532	1.54693
274.5	-0.29038	0.56912	-1.1067	0.20717	1.70751	-1.09118	0.05977	-0.42869			274.3	-0.03403	-3.35468	4.27037	-1.68898	-0.26036	-0.47561	-0.61398	3.68625			388.8	0.70058	2.72969	1.56288	2.32887	1.43896	1.81636	2.49297
274.55	0.13687	-1.17038	-0.5879	0.57338	0.24266	0.67884	-0.06231	-0.42869			274.35	-0.43076	-1.79828	2.89708	-1.78053	-0.10778	0.25681	-1.3464	3.68625			389	0.42593	1.60054	1.31874	2.3899	1.43896	1.0229	2.09624
274.6	-0.59556	-0.10226	-0.37428	-0.06749	0.33422	0.73987	0.67012	-0.15403			274.4	-1.13266	-1.55414	1.61534	-1.2007	-2.21349	-0.41458	-1.25484	4.60178			389.2	-0.33701	1.90572	2.14272	2.02369	0.64551	1.17549	2.85918
274.65	-1.14487	-1.29245	0.87694	-0.03697	0.12059	-0.81653	-0.12334	-0.06248			274.45	-1.86508	0.61261	0.45567	-1.75001	-2.73229	1.05027	-0.70553	3.71677			389.4	0.45644	1.63106	0.98305	2.78663	1.5	1.63325	2.8897
274.7	-0.07676	-1.23141	1.48729	-0.34215	1.24974	-0.48083	-0.36748	0.45632			274.5	-1.01059	0.91778	2.31725	-3.33693	-2.61022	2.332	-0.55294	2.31296			389.6	-0.36753	1.99727	0.22011	3.00026	1.25586	2.39619	3.04229
274.75	0.77773	-1.01779	-0.5879	-1.28819	-0.67286	-0.20617	-0.00127	0.36477			274.55	-1.49887	0.30743	1.92052	-2.6045	-0.62658	0.25681	-0.58346	2.49607			389.8	1.06679	2.08882	0.34218	2.7256	1.22534	1.32808	2.03521
274.8	0.38101	-1.13986	-1.04566	0.14613	-1.49684	-0.32824	0.88374	-0.30662			274.6	-2.29233	-0.69965	1.82896	-1.75001	-0.3214	-0.1094	-0.18673	1.36691			390	0.42593	1.72261	0.22011	2.48146	0.4624	1.41963	2.09624
274.85	0.99136	-0.3464	-0.52687	0.05458	-1.89357	-1.48791	1.49409	0.33425			274.65	-1.8956	0.73468	3.14122	-0.37672	-1.359	1.78269	-0.43087	1.91623			390.2	1.52456	1.78365	1.19667	3.03077	1.22534	1.17549	2.64556
274.9	0.89981	0.14188	0.08349	-0.73888	-0.06251	-0.29773	0.15132	0.27322			274.7	-1.1937	0.30743	4.78917	-0.77345	-1.08434	2.72873	0.08793	2.43503			390.4	0.70058	1.44795	0.70839	3.58009	1.40845	1.26704	2.92022
274.95	-0.504	1.30155	1.06005	0.66493	0.36473	-0.35876	0.36494	-0.978			274.75	-1.13266	-1.52362	4.17882	-1.17018	-2.91539	0.89768	0.30155	3.99143			390.6	0.7311	1.53951	1.0746	3.73268	1.95776	1.51118	3.22539
275	-0.10728	-0.07175	0.23607	0.2682	0.8225	-0.35876	0.6396	-0.67283			274.8	-0.43076	-0.97431	3.1107	-2.32985	-3.55626	0.77561	0.30155	2.43503			390.8	0.76162	1.78365	1.74599	2.75611	0.76758	1.35859	2.61504
275.05	0.38101	-0.56003	-0.89308	0.81752	1.58544	0.58728	-0.03179	0.36477			274.85	0.14907	-1.95087	4.81969	-0.865	-3.92247	1.53855	0.45414	2.09934			391	1.12783	1.32588	1.0746	2.87818	0.85913	1.45015	2.85918
275.1	-0.3209	-1.32297	-0.74049	-1.25767	0.3037	0.34314	0.09028	-0.39817			274.9	-0.09507	-0.51654	5.09435	0.32518	-2.30504	1.90476	-0.58346	1.30588			391.2	0.82265	1.50899	2.29531	2.54249	1.13379	1.87739	3.5916
275.15	-0.8397	-1.384	0.20556	-1.80699	-0.79493	0.22107	-0.09282	0.70046			274.95	0.42373	1.74176	3.87364	0.14208	-3.31212	1.38596	0.63725	2.0383			391.4	0.09023	1.8752	1.25771	3.15284	1.59155	1.45015	4.07989
275.2	-0.16831	0.8743	0.26659	-1.04405	0.33422	0.37366	-0.06231	0.33425			275	-0.85801	0.12432	2.68346	-1.07862	-3.55626	1.6301	0.66776	2.12985			391.6	-0.42857	2.14986	1.47133	2.29835	1.31689	0.87031	2.73711
275.25	0.89981	-0.13278	-0.5879	-0.28111	0.02904	1.07556	-0.61162	0.27322			275.05	-0.98008	0.67364	1.49327	-1.53639	-3.12901	1.41648	1.46122	2.25192			391.8	0.57851	1.60054	1.71547	2.42042	1.86621	1.57222	3.80523
275.3	-0.3209	0.08084	-0.19117	0.66493	0.33422	0.58728	-0.85576	0.02908			275.1	-0.61386	0.00225	2.5919	-0.52931	-2.88487	1.6301	3.07865	2.52658			392	1.40249	2.14986	1.0746	2.60353	1.5	1.51118	3.25591
275.35	0.59463	-0.1633	0.84642	1.48891	1.8601	-0.17566	-0.24541	-0.48972			275.15	-1.40732	-0.30292	2.86656	-0.46827	-3.70885	3.52219	1.46122	-0.03689			392.2	0.48696	2.14986	2.44789	2.87818	0.88965	0.93135	2.24883
275.4	1.26602	-0.77365	0.90746	1.15321	-0.09303	0.67884	0.67012	0.02908			275.2	-1.65146	0.18536	1.70689	-2.17726	-3.31212	3.30857	0.42362	-0.95242			392.4	0.05971	1.78365	2.02065	2.69508	0.61499	1.26704	2.34038
275.45	0.77773	-0.59054	1.06005	-0.12852	0.79198	0.25159	1.6772	-0.7949			275.25	-1.16318	1.40606	2.77501	-1.81105	-2.82384	2.82029	0.48466	-0.03689			392.6	1.03628	1.32588	1.31874	2.17628	0.67602	0.93135	2.98125
275.5	0.25894	-0.19382	1.27367	0.69545	-0.12355	-0.66394	0.21235	0.09011			275.3	-2.50595	0.55157	2.80553	-1.59742	-2.88487	2.08786	0.85087	0.51242			392.8	-0.06236	1.53951	1.47133	2.84767	0.9812	1.32808	3.71367
275.55	-0.62607	0.01981	0.78539	-0.37266	0.09008	1.04505	-1.0999	1.15823			275.35	-3.72666	-0.18085	1.34068	-2.78761	-2.42711	2.54563	2.59037	0.78708			393	0.63955	1.41744	0.64736	2.7256	1.25586	1.99946	2.79815
275.6	-0.25986	-0.56003	-0.34376	-0.9525	-0.00148	0.95349	0.1208	0.7615			275.4	-1.83457	0.88726	1.61534	-2.29933	-2.88487	1.87424	1.49174	0.57346			393.2	0.76162	0.95967	1.77651	3.61061	1.13379	2.09102	2.67608
275.65	0.77773	0.11136	-0.09962	-0.52525	0.09008	0.92298	1.24995	-0.18455			275.45	-1.13266	0.27691	1.15758	-1.93312	-1.63365	2.27097	1.33915	-0.09793			393.4	0.09023	1.84468	1.53237	2.66456	1.46948	1.84687	3.5916
275.7	-0.13779	0.66068	0.78539	-0.18956	0.21215	-0.20617	-0.88628	0.48684			275.5	-2.04819	0.58209	2.53087	-1.50587	-0.93175	3.64426	-0.3088	0.11569			393.6	-0.00132	1.72261	1.65444	3.09181	0.73706	1.63325	3.04229
275.75	1.02188	0.08084	-0.46583	0.05458	0.18163	-0.17566	-0.03179	0.88357			275.55	-2.29233	1.58917	0.82188	-1.07862	-1.84728	4.07151	-1.49899	-1.83743			393.8	-0.39805	2.05831	1.50185	2.11525	0.82861	1.23652	3.28643
275.8	-0.29038	-1.50607	-1.86964	-0.18956	1.3413	0.34314	0.02925	0.02908			275.6	-2.44492	0.70416	-0.91762	-1.96363	-2.82384	3.91892	-0.27828	-1.34915			394	-0.52012	2.14986	2.38686	2.14576	0.92016	1.93843	2.79815
275.85	-0.77866	-0.74313	-1.19825	0.39027	0.79198	1.07556	-0.67266	-0.61179			275.65	-1.92612	0.97882	0.88292	-1.84156	-2.51866	4.46824	1.40018	-1.53226			394.2	-0.06236	2.76021	0.61684	1.81007	1.13379	1.81636	1.91314
275.9	0.31997	0.11136	-0.77101	-1.4713	0.05956	0.49573	-0.67266	0.33425			275.7	-0.1561	0.64312	3.47691	0.41674	-3.8004	3.06443	1.55277	-0.34207			394.4	0.88369	2.63814	1.13564	2.81715	1.37793	0.93135	0.87554
275.95	0.50308	-0.80417	-0.89308	-1.6544	-0.2151	-1.36584	-0.03179	-0.73386			275.75	-1.1937	0.30743	1.70689	0.44725	-2.45763	3.00339	0.63725	1.39743			394.6	0.70058	2.33296	0.64736	1.90162	1.86621	0.99238	1.88262
276	-0.53452	-0.65158	0.87694	-1.68492	-0.18458	0.06848	0.15132	-0.30662			275.8	-1.55991	1.52813	1.73741	1.3933	-2.64073	2.17942	0.42362	2.0383			394.8	1.18886	2.27193	0.61684	2.51197	1.13379	1.26704	0.66192
276.05	-0.16831	-0.19382	0.6328	0.32924	0.51732	-0.35876	0.88374	0.91409			275.85	-2.44492	0.61261	1.1881	0.56932	-4.65489	2.1489	0.7288	-0.28103			395	0.548	2.394	0.98305	2.11525	-0.0564	0.77876	1.76055
276.1	0.44204	-0.22433	-0.4048	-1.16612	0.42577	-0.29773	-0.24541	-1.03904			275.9	-2.50595	1.37555	-0.52089	0.78295	-5.38732	2.72873	0.7288	-0.83035			395.2	1.03628	2.36348	1.10512	2.2068	1.34741	0.65669	0.53985
276.15	-0.29038	0.1724	1.18212	-1.10509	1.28026	-0.38928	0.02925	0.2427			275.95	-1.77353	2.35211	0.51671	1.3933	-4.3192	1.53855	1.36967	-0.22			395.4	0.09023	2.54659	1.28823	2.48146	0.95068	0.62617	0.29571
276.2	-1.08384	-0.8652	0.32763	-0.22008	1.06664	-0.48083	-1.16094	0.85305			276	-0.73594	1.31451	1.15758	1.36278	-3.58678	3.21701	2.13261	-0.43362			395.6	0.45644	1.81416	0.8915	2.54249	1.80517	0.62617	1.39434
276.25	-1.63315	-0.92624	0.26659	-0.52525	1.37181	0.73987	0.36494	0.85305			276.05	-1.55991	0.33795	1.55431	-0.6819	-3.83092	2.97287	0.3931	-0.28103			395.8	1.40249	1.84468	1.4103	2.3899	1.22534	0.99238	1.39434
276.3	0.56411	-0.56003	1.45678	1.15321	0.24266	0.55677	-0.09282	1.37185			276.1	-2.32285	1.37555	1.09654	-1.47535	-3.73937	3.55271	1.30863	-0.52518			396	1.58559	1.72261	2.44789	3.2444	1.59155	-0.28936	1.51641
276.35	-0.504	1.17948	0.51073	-0.00645	-0.61183	-1.51843	-0.94731	0.2427			276.15	-1.34629	0.33795	0.51671	-0.98707	-4.25817	4.13254	2.22416	-1.80691			396.2	1.12783	2.14986	0.92201	3.15284	1.43896	0.71772	1.3333
276.4	-1.81626	0.69119	-1.01515	-0.55577	-0.7339	0.4347	1.00581	-0.76438			276.2	-2.56699	0.70416	0.02843	-1.65846	-2.30504	2.8508	1.09501	-2.26468			396.4	1.00576	0.77657	1.22719	2.93922	1.59155	1.29756	1.45537
276.45	0.38101	-0.92624	0.32763	-0.86095	0.70043	-0.48083	0.09028	-0.58128			276.25	-3.32993	-0.36396	-1.95522	-3.18434	-2.54918	2.51511	0.69828	-1.22708			396.6	0.548	0.92915	1.0746	3.12233	1.89673	0.71772	1.11968
276.5	0.47256	-0.40744	0.41918	-0.49474	1.06664	-0.05359	0.51753	-0.33714			276.3	-3.08579	0.88726	-0.67348	-3.52003	-2.61022	3.52219	0.82035	-0.28103			396.8	0.82265	1.78365	0.79994	3.54957	1.43896	0.38203	0.60088
276.55	0.04531	-0.19382	0.20556	-0.73888	0.3037	0.31263	-0.00127	0.12063			276.35	-3.51303	2.23004	1.82896	-1.65846	-1.87779	3.97995	0.36259	-0.46414			397	0.85317	1.78365	1.31874	2.57301	1.31689	0.29048	0.53985
276.6	-0.47349	-0.92624	0.35814	-0.52525	-0.42872	1.01453	0.73115	-0.45921			276.4	-1.7125	3.32867	1.24913	-0.95655	-3.34264	5.26169	0.7288	-0.28103			397.2	1.28042	2.394	1.80702	2.54249	1.07275	0.53462	1.1502
276.65	-1.69419	1.17948	0.72435	-1.1356	-0.18458	1.47229	1.06685	-0.64231			276.45	-0.30869	0.73468	-0.94814	-1.17018	-2.18297	4.37668	0.42362	-0.12845			397.4	0.60903	2.33296	-0.848	3.03077	1.19482	0.99238	1.54693
276.7	0.10635	0.44705	-0.92359	-0.46422	-0.12355	0.00745	-0.30645	-0.39817			276.5	-1.1937	0.21588	-2.80971	-0.13258	-4.25817	4.07151	-0.43087	0.90915			397.6	0.88369	2.30245	0.79994	2.54249	1.37793	0.83979	0.41778
276.75	0.35049	0.01981	-0.34376	-1.1356	-0.3982	-1.09118	0.02925	0.91409			276.55	-1.98715	1.25348	-2.29091	-0.865	-2.82384	4.28513	-1.68209	0.75656			397.8	0.548	1.84468	-0.08507	2.3899	1.59155	0.47358	0.90606
276.8	-0.13779	1.27103	-0.77101	-0.83043	-0.70338	-0.26721	1.6772	-0.15403			276.6	-1.68198	3.75592	-2.32143	-2.66554	-2.30504	4.49875	-0.73605	0.51242			398	1.2499	1.66158	-0.02403	2.93922	2.2019	0.29048	1.60796
276.85	0.41152	0.08084	-0.13014	-0.83043	0.48681	0.28211	-0.48955	-0.03196			276.65	-1.07163	2.80987	-2.6266	-2.90968	-1.38951	3.79685	-1.25484	-0.55569			398.2	1.2499	0.80708	0.86098	2.51197	1.89673	-0.38091	2.3709
276.9	0.50308	0.50809	-0.64894	-1.07457	0.27318	-0.32824	-0.30645	0.70046			276.7	-1.40732	1.43658	-0.82607	-1.53639	-1.78624	3.64426	-0.43087	0.84812			398.4	1.37197	1.63106	0.22011	1.96266	0.67602	0.65669	2.55401
276.95	0.38101	0.56912	-1.59498	-0.12852	0.79198	-2.8612	0.70063	-1.43577			276.75	-2.59751	0.91778	-1.07021	0.47777	-2.94591	2.11838	-1.80416	0.08518			398.6	1.03628	0.53243	0.15908	3.27491	0.88965	1.14497	2.46245
277	0.65566	0.29447	-0.61842	0.66493	-0.36769	-1.03015	0.57856	0.66994			276.8	-4.91684	1.74176	0.48619	-0.77345	-2.82384	1.50803	-3.45211	1.03122			398.8	0.7311	1.57002	0.46425	3.18336	1.43896	1.66377	2.40142
277.05	0.38101	0.44705	-0.0691	0.39027	0.66991	-0.17566	-0.52007	0.51736			276.85	-3.32993	1.61969	0.45567	-0.865	-2.21349	3.06443	-1.83468	0.90915			399	0.42593	1.23433	0.43373	3.18336	1.53052	1.84687	2.30987
277.1	1.17446	0.08084	-0.4048	-1.56285	0.51732	2.32679	-0.73369	-2.04612			276.9	-3.05527	3.93902	-1.13124	-0.6819	-3.15953	3.8884	-1.07174	0.78708			399.2	0.79214	1.38692	0.15908	3.27491	0.95068	2.97602	2.40142
277.15	-0.07676	1.9119	-0.28273	-0.06749	0.88353	2.11316	0.48701	-2.19871			276.95	-3.02475	2.53521	-3.1454	-1.56691	-3.15953	4.07151	-1.83468	0.35983			399.4	1.49404	2.05831	-0.05455	2.84767	1.43896	1.29756	2.24883
277.2	-0.16831	1.72879	-1.71705	0.72597	0.42577	-0.6029	0.05977	-1.37473			277	-3.6351	3.42022	-1.71107	-0.25465	-4.19713	3.03391	-2.35348	-0.15896			399.6	0.7311	1.60054	-0.11558	2.96974	2.07983	0.65669	1.45537
277.25	1.60171	-0.52951	-1.47291	0.32924	0.02904	0.58728	0.79219	-1.13059			277.05	-3.20786	4.73248	-0.3683	0.53881	-3.2816	2.1489	-2.53658	0.90915			399.8	0.88369	1.75313	1.44081	1.50489	1.13379	1.23652	1.21123
277.3	-0.10728	-1.04831	1.09057	-0.67784	-0.48976	0.70935	-0.55059	0.39529			277.1	-2.56699	3.93902	-0.06313	-0.49879	-0.68761	2.39304	-2.71969	1.55002			400	0.33437	1.57002	1.5934	3.21388	0.58447	1.05342	1.8521
[truncated: 8,454 more rows]

## Sheet: Figure 3b
vector control
[truncated: 9 more rows]

## Sheet: Figure 3c
WT
[truncated: 9 more rows]

## Sheet: Figure 3d
I2286T
[truncated: 9 more rows]

## Sheet: Figure 3e
vector control
[truncated: 28 more rows]

## Sheet: Figure 3f
I2286T
[truncated: 27 more rows]

## Sheet: Figure 3g
1.5 min exposure
WT					I2286T
[truncated: 9 more rows]

## Sheet: Figure 3h
20 min exposure
[truncated: 9 more rows]

[truncated: 17 more sheets: Figure 3i, Figure 3k, Figure 3l, Figure 4a, Figure 4b, Figure 4c, Figure 4d, Figure 4e, Figure 4f, Figure 4g, Figure 5a, Figure 5b, Figure 5c, Figure 5d, Figure 5e, Figure 5f, Figure 5g]
